# Supplementary material for: Genome and pan-genome analysis of a new exopolysaccharide-producing bacterium Pyschrobacillus sp. isolated from iron ores deposit and insights into iron uptake
Source: Front Microbiol. 2024 Aug 6;15:1440081. doi: 10.3389/fmicb.2024.1440081 (PMC11376405; doi:10.3389/fmicb.2024.1440081)
Supplement: Supplementary file 5 [file Table_5.xlsx]

## Sheet: Table S5
	Table S5: The presence or absence of genes in Psychrobacillus species pangenomes
Gene	Annotation	No. isolates	No. sequences	Avg sequences per isolate	Genome Fragment	Order within Fragment	*	Accessory Order with Fragment	QC	Min group size nuc	Max group size nuc	Avg group size nuc	P.antarcticus	Pfaecigallinarum	Pglaciei	Pinsolitus	Plasiicapitisvdgh	PpsychoduransDSM30747	Ppsychotolerance	Psoli	PspNEAU3GSS	Pvulpis
rpsM	30S ribosomal protein S13	10	10	1	1	29280				365	365	365	HKJLIMMI_00016	ALDMDNAO_03414	PDBPBPEK_04014	ALIABDPI_02506	AMPHOPKM_01431	CIEPAKFK_03205	KNFCACEF_03277	GEGKNLBO_04033	KLAIDMKH_03636	COJKOGOP_01509
rplP	50S ribosomal protein L16	10	10	1	1	29303				434	434	434	HKJLIMMI_00032	ALDMDNAO_03398	PDBPBPEK_04030	ALIABDPI_02522	AMPHOPKM_01415	CIEPAKFK_03222	KNFCACEF_03293	GEGKNLBO_04049	KLAIDMKH_03652	COJKOGOP_01525
rpsC	30S ribosomal protein S3	10	10	1	1	29304				656	659	656	HKJLIMMI_00033	ALDMDNAO_03397	PDBPBPEK_04031	ALIABDPI_02523	AMPHOPKM_01414	CIEPAKFK_03223	KNFCACEF_03294	GEGKNLBO_04050	KLAIDMKH_03653	COJKOGOP_01526
tuf	Elongation factor Tu	10	10	1	1	29337				1187	1187	1187	HKJLIMMI_00046	ALDMDNAO_03384	PDBPBPEK_04040	ALIABDPI_02535	AMPHOPKM_01401	CIEPAKFK_03236	KNFCACEF_03307	GEGKNLBO_04063	KLAIDMKH_03666	COJKOGOP_01539
ydbD_1	putative manganese catalase	10	10	1	1	29981				569	569	569	HKJLIMMI_01110	ALDMDNAO_02442	PDBPBPEK_00508	ALIABDPI_01659	AMPHOPKM_01291	CIEPAKFK_03606	KNFCACEF_00839	GEGKNLBO_01454	KLAIDMKH_02536	COJKOGOP_03542
infC	Translation initiation factor IF-3	10	10	1	1	31619				506	656	571	HKJLIMMI_01639	ALDMDNAO_01907	PDBPBPEK_02652	ALIABDPI_00088	AMPHOPKM_02011	CIEPAKFK_02739	KNFCACEF_01674	GEGKNLBO_03787	KLAIDMKH_03547	COJKOGOP_00562
rpmC	50S ribosomal protein L29	10	10	1	1	29302				200	200	200	HKJLIMMI_00031	ALDMDNAO_03399	PDBPBPEK_04029	ALIABDPI_02521	AMPHOPKM_01416	CIEPAKFK_03221	KNFCACEF_03292	GEGKNLBO_04048	KLAIDMKH_03651	COJKOGOP_01524
rpsJ	30S ribosomal protein S10	10	10	1	1	29313				308	308	308	HKJLIMMI_00040	ALDMDNAO_03390	PDBPBPEK_04038	ALIABDPI_02530	AMPHOPKM_01407	CIEPAKFK_03230	KNFCACEF_03301	GEGKNLBO_04057	KLAIDMKH_03660	COJKOGOP_01533
nfuA	Fe/S biogenesis protein NfuA	10	10	1	1	4156				233	233	233	HKJLIMMI_01756	ALDMDNAO_00038	PDBPBPEK_02837	ALIABDPI_01901	AMPHOPKM_03469	CIEPAKFK_00903	KNFCACEF_00497	GEGKNLBO_02398	KLAIDMKH_03869	COJKOGOP_02068
pheS	Phenylalanine--tRNA ligase alpha subunit	10	10	1	1	19069				1037	1037	1037	HKJLIMMI_02856	ALDMDNAO_01926	PDBPBPEK_02639	ALIABDPI_00098	AMPHOPKM_01996	CIEPAKFK_02720	KNFCACEF_01695	GEGKNLBO_00567	KLAIDMKH_01377	COJKOGOP_00575
qcrB	Menaquinol-cytochrome c reductase cytochrome b subunit	10	10	1	1	19497				674	674	674	HKJLIMMI_01575	ALDMDNAO_03554	PDBPBPEK_01555	ALIABDPI_00796	AMPHOPKM_00411	CIEPAKFK_01862	KNFCACEF_02768	GEGKNLBO_00938	KLAIDMKH_02218	COJKOGOP_00727
spoIIID	Stage III sporulation protein D	10	10	1	1	13094				260	275	272	HKJLIMMI_02981	ALDMDNAO_01596	PDBPBPEK_00696	ALIABDPI_01807	AMPHOPKM_01120	CIEPAKFK_01376	KNFCACEF_00048	GEGKNLBO_02570	KLAIDMKH_00717	COJKOGOP_01756
atpE	ATP synthase subunit c	10	10	1	1	13184				224	224	224	HKJLIMMI_02993	ALDMDNAO_01607	PDBPBPEK_00684	ALIABDPI_01796	AMPHOPKM_01132	CIEPAKFK_01387	KNFCACEF_00059	GEGKNLBO_02558	KLAIDMKH_00729	COJKOGOP_01744
tal	Transaldolase	10	10	1	1	13271				647	692	651	HKJLIMMI_03014	ALDMDNAO_01648	PDBPBPEK_00665	ALIABDPI_01776	AMPHOPKM_01152	CIEPAKFK_01406	KNFCACEF_00725	GEGKNLBO_02538	KLAIDMKH_00749	COJKOGOP_01724
rpmH	50S ribosomal protein L34	10	10	1	1	28705				134	134	134	HKJLIMMI_03751	ALDMDNAO_03223	PDBPBPEK_04232	ALIABDPI_02657	AMPHOPKM_04231	CIEPAKFK_03415	KNFCACEF_03465	GEGKNLBO_02139	KLAIDMKH_03831	COJKOGOP_03747
rpsU	30S ribosomal protein S21	10	10	1	1	27671				173	173	173	HKJLIMMI_03439	ALDMDNAO_02152	PDBPBPEK_02460	ALIABDPI_00270	AMPHOPKM_01502	CIEPAKFK_00600	KNFCACEF_00251	GEGKNLBO_02309	KLAIDMKH_01172	COJKOGOP_01274
recR	Recombination protein RecR	10	10	1	1	9894				596	596	596	HKJLIMMI_03848	ALDMDNAO_00740	PDBPBPEK_00025	ALIABDPI_03258	AMPHOPKM_04468	CIEPAKFK_01717	KNFCACEF_00014	GEGKNLBO_04012	KLAIDMKH_03028	COJKOGOP_02869
groL	60 kDa chaperonin	10	10	1	1	16669				1628	1634	1631	HKJLIMMI_01220	ALDMDNAO_00359	PDBPBPEK_03556	ALIABDPI_02175	AMPHOPKM_03112	CIEPAKFK_03922	KNFCACEF_03559	GEGKNLBO_00086	KLAIDMKH_04337	COJKOGOP_00019
fliG	Flagellar motor switch protein FliG	10	10	1	1	6126				1010	1031	1014	HKJLIMMI_00272	ALDMDNAO_00967	PDBPBPEK_01343	ALIABDPI_00971	AMPHOPKM_00971	CIEPAKFK_02369	KNFCACEF_03010	GEGKNLBO_03120	KLAIDMKH_02383	COJKOGOP_02658
clpC	Negative regulator of genetic competence ClpC/MecB	10	10	1	1	29413				2447	2459	2449	HKJLIMMI_00071	ALDMDNAO_03359	PDBPBPEK_04065	ALIABDPI_02560	AMPHOPKM_01375	CIEPAKFK_03262	KNFCACEF_03332	GEGKNLBO_04088	KLAIDMKH_03691	COJKOGOP_01564
rplV	50S ribosomal protein L22	10	10	1	1	29305				344	344	344	HKJLIMMI_00034	ALDMDNAO_03396	PDBPBPEK_04032	ALIABDPI_02524	AMPHOPKM_01413	CIEPAKFK_03224	KNFCACEF_03295	GEGKNLBO_04051	KLAIDMKH_03654	COJKOGOP_01527
rplB	50S ribosomal protein L2	10	10	1	1	29307				830	830	830	HKJLIMMI_00036	ALDMDNAO_03394	PDBPBPEK_04034	ALIABDPI_02526	AMPHOPKM_01411	CIEPAKFK_03226	KNFCACEF_03297	GEGKNLBO_04053	KLAIDMKH_03656	COJKOGOP_01529
rplC	50S ribosomal protein L3	10	10	1	1	29311				629	629	629	HKJLIMMI_00039	ALDMDNAO_03391	PDBPBPEK_04037	ALIABDPI_02529	AMPHOPKM_01408	CIEPAKFK_03229	KNFCACEF_03300	GEGKNLBO_04056	KLAIDMKH_03659	COJKOGOP_01532
rpoB	DNA-directed RNA polymerase subunit beta	10	10	1	1	29355				3554	3557	3554	HKJLIMMI_00052	ALDMDNAO_03378	PDBPBPEK_04046	ALIABDPI_02541	AMPHOPKM_01395	CIEPAKFK_03242	KNFCACEF_03313	GEGKNLBO_04069	KLAIDMKH_03672	COJKOGOP_01545
rpsR	30S ribosomal protein S18	10	10	1	1	28797				236	236	236	HKJLIMMI_00191	ALDMDNAO_03241	PDBPBPEK_04212	ALIABDPI_02639	AMPHOPKM_04213	CIEPAKFK_03397	KNFCACEF_03447	GEGKNLBO_02157	KLAIDMKH_03813	COJKOGOP_03765
rpsB	30S ribosomal protein S2	10	10	1	1	21838				710	722	720	HKJLIMMI_00302	ALDMDNAO_00936	PDBPBPEK_01374	ALIABDPI_00941	AMPHOPKM_01002	CIEPAKFK_02338	KNFCACEF_02980	GEGKNLBO_03200	KLAIDMKH_02352	COJKOGOP_02689
spoVS	Stage V sporulation protein S	10	10	1	1	22039				266	305	269	HKJLIMMI_00345	ALDMDNAO_00893	PDBPBPEK_01417	ALIABDPI_00898	AMPHOPKM_04255	CIEPAKFK_02295	KNFCACEF_02937	GEGKNLBO_01749	KLAIDMKH_02306	COJKOGOP_02738
cspC	Cold shock protein CspC	10	10	1	1	26555				200	236	214	HKJLIMMI_00424	ALDMDNAO_02656	PDBPBPEK_01709	ALIABDPI_00711	AMPHOPKM_00276	CIEPAKFK_01988	KNFCACEF_02626	GEGKNLBO_01656	KLAIDMKH_02135	COJKOGOP_03142
sufB_1	FeS cluster assembly protein SufB	10	10	1	1	4215				1397	1397	1397	HKJLIMMI_01772	ALDMDNAO_00058	PDBPBPEK_02850	ALIABDPI_01914	AMPHOPKM_03453	CIEPAKFK_00919	KNFCACEF_00481	GEGKNLBO_02627	KLAIDMKH_03885	COJKOGOP_02083
spxA	Regulatory protein Spx	10	10	1	1	31858				395	398	397	HKJLIMMI_02615	ALDMDNAO_01223	PDBPBPEK_01034	ALIABDPI_01294	AMPHOPKM_00710	CIEPAKFK_01019	KNFCACEF_03244	GEGKNLBO_03632	KLAIDMKH_02810	COJKOGOP_03681
bfmBAB	2-oxoisovalerate dehydrogenase subunit beta	10	10	1	1	23914				983	983	983	HKJLIMMI_02793	ALDMDNAO_02255	PDBPBPEK_02358	ALIABDPI_00389	AMPHOPKM_01762	CIEPAKFK_00545	KNFCACEF_02209	GEGKNLBO_01630	KLAIDMKH_00976	COJKOGOP_00845
ispG	4-hydroxy-3-methylbut-2-en-1-yl diphosphate synthase (flavodoxin)	10	10	1	1	27916				1106	1148	1122	HKJLIMMI_03475	ALDMDNAO_02184	PDBPBPEK_02426	ALIABDPI_00308	AMPHOPKM_01545	CIEPAKFK_00476	KNFCACEF_02139	GEGKNLBO_01336	KLAIDMKH_01128	COJKOGOP_00778
yugI_2	General stress protein 13	10	10	1	1	14802				431	434	431	HKJLIMMI_03088	ALDMDNAO_00580	PDBPBPEK_00066	ALIABDPI_02996	AMPHOPKM_04336	CIEPAKFK_01539	KNFCACEF_00111	GEGKNLBO_03992	KLAIDMKH_03005	COJKOGOP_02111
sigA	RNA polymerase sigma factor SigA	10	10	1	1	27745				983	1136	1111	HKJLIMMI_03459	ALDMDNAO_02168	PDBPBPEK_02442	ALIABDPI_00286	AMPHOPKM_01518	CIEPAKFK_00457	KNFCACEF_00274	GEGKNLBO_01321	KLAIDMKH_01156	COJKOGOP_00763
rpmGA	50S ribosomal protein L33 1	10	10	1	1	28026				149	149	149	HKJLIMMI_03489	ALDMDNAO_02198	PDBPBPEK_02410	ALIABDPI_00322	AMPHOPKM_01559	CIEPAKFK_00490	KNFCACEF_02153	GEGKNLBO_01350	KLAIDMKH_01114	COJKOGOP_00793
fur	Ferric uptake regulation protein	10	10	1	1	22410				440	443	441	HKJLIMMI_03709	ALDMDNAO_03492	PDBPBPEK_01477	ALIABDPI_00858	AMPHOPKM_00474	CIEPAKFK_01800	KNFCACEF_02830	GEGKNLBO_02255	KLAIDMKH_01479	COJKOGOP_02804
group_21	hypothetical protein	10	10	1	1	22500				218	221	219	HKJLIMMI_03701	ALDMDNAO_03471	PDBPBPEK_01459	ALIABDPI_00865	AMPHOPKM_00484	CIEPAKFK_01791	KNFCACEF_02838	GEGKNLBO_02241	KLAIDMKH_01489	COJKOGOP_02795
rplM	50S ribosomal protein L13	10	10	1	1	29272				194	437	412	HKJLIMMI_00008	ALDMDNAO_03422	PDBPBPEK_04006	ALIABDPI_02498	AMPHOPKM_01439	CIEPAKFK_03197	KNFCACEF_03269	GEGKNLBO_04025	KLAIDMKH_03628	COJKOGOP_01501
dnaC	Replicative DNA helicase	10	10	1	1	28806				1355	1358	1355	HKJLIMMI_00187	ALDMDNAO_03245	PDBPBPEK_04208	ALIABDPI_02635	AMPHOPKM_04209	CIEPAKFK_03393	KNFCACEF_03443	GEGKNLBO_02161	KLAIDMKH_03809	COJKOGOP_03769
fusA	Elongation factor G	10	10	1	1	29338				2078	2081	2078	HKJLIMMI_00047	ALDMDNAO_03383	PDBPBPEK_04041	ALIABDPI_02536	AMPHOPKM_01400	CIEPAKFK_03237	KNFCACEF_03308	GEGKNLBO_04064	KLAIDMKH_03667	COJKOGOP_01540
rpoA	DNA-directed RNA polymerase subunit alpha	10	10	1	1	29278				944	944	944	HKJLIMMI_00014	ALDMDNAO_03416	PDBPBPEK_04012	ALIABDPI_02504	AMPHOPKM_01433	CIEPAKFK_03203	KNFCACEF_03275	GEGKNLBO_04031	KLAIDMKH_03634	COJKOGOP_01507
rpsN1	30S ribosomal protein S14	10	10	1	1	29297				185	185	185	HKJLIMMI_00026	ALDMDNAO_03404	PDBPBPEK_04024	ALIABDPI_02516	AMPHOPKM_01421	CIEPAKFK_03216	KNFCACEF_03287	GEGKNLBO_04043	KLAIDMKH_03646	COJKOGOP_01519
rplE	50S ribosomal protein L5	10	10	1	1	29298				539	539	539	HKJLIMMI_00027	ALDMDNAO_03403	PDBPBPEK_04025	ALIABDPI_02517	AMPHOPKM_01420	CIEPAKFK_03217	KNFCACEF_03288	GEGKNLBO_04044	KLAIDMKH_03647	COJKOGOP_01520
soj	Sporulation initiation inhibitor protein Soj	10	10	1	1	28771				365	773	722	HKJLIMMI_00210	ALDMDNAO_03231	PDBPBPEK_04224	ALIABDPI_02649	AMPHOPKM_04223	CIEPAKFK_03407	KNFCACEF_03457	GEGKNLBO_02147	KLAIDMKH_03823	COJKOGOP_03755
rpsP	30S ribosomal protein S16	10	10	1	1	6200				272	272	272	HKJLIMMI_00249	ALDMDNAO_00990	PDBPBPEK_01318	ALIABDPI_01064	AMPHOPKM_00948	CIEPAKFK_02392	KNFCACEF_03033	GEGKNLBO_03856	KLAIDMKH_02407	COJKOGOP_02635
group_264	hypothetical protein	10	10	1	1	27491			Hypothetical protein with no hits to refseq/uniprot/clusters/cdd/tigrfams/pfam overlapping another protein with hits	266	299	269	HKJLIMMI_00633	ALDMDNAO_02106	PDBPBPEK_02500	ALIABDPI_00231	AMPHOPKM_01461	CIEPAKFK_00640	KNFCACEF_01823	GEGKNLBO_00967	KLAIDMKH_01218	COJKOGOP_01234
atpD	ATP synthase subunit beta	10	10	1	1	13104				1415	1415	1415	HKJLIMMI_02988	ALDMDNAO_01602	PDBPBPEK_00689	ALIABDPI_01801	AMPHOPKM_01127	CIEPAKFK_01382	KNFCACEF_00054	GEGKNLBO_02563	KLAIDMKH_00724	COJKOGOP_01749
ramA	(R)-stereoselective amidase	10	10	1	1	5602				1541	1544	1541	HKJLIMMI_03375	ALDMDNAO_03896	PDBPBPEK_03194	ALIABDPI_02090	AMPHOPKM_04041	CIEPAKFK_03148	KNFCACEF_00176	GEGKNLBO_02271	KLAIDMKH_04169	COJKOGOP_01458
infA	Translation initiation factor IF-1	10	10	1	1	29287				218	218	218	HKJLIMMI_00017	ALDMDNAO_03413	PDBPBPEK_04015	ALIABDPI_02507	AMPHOPKM_01430	CIEPAKFK_03206	KNFCACEF_03278	GEGKNLBO_04034	KLAIDMKH_03637	COJKOGOP_01510
rplN	50S ribosomal protein L14	10	10	1	1	29300				368	368	368	HKJLIMMI_00029	ALDMDNAO_03401	PDBPBPEK_04027	ALIABDPI_02519	AMPHOPKM_01418	CIEPAKFK_03219	KNFCACEF_03290	GEGKNLBO_04046	KLAIDMKH_03649	COJKOGOP_01522
rpsK	30S ribosomal protein S11	10	10	1	1	29279				389	389	389	HKJLIMMI_00015	ALDMDNAO_03415	PDBPBPEK_04013	ALIABDPI_02505	AMPHOPKM_01432	CIEPAKFK_03204	KNFCACEF_03276	GEGKNLBO_04032	KLAIDMKH_03635	COJKOGOP_01508
rpsH	30S ribosomal protein S8	10	10	1	1	29296				398	398	398	HKJLIMMI_00025	ALDMDNAO_03405	PDBPBPEK_04023	ALIABDPI_02515	AMPHOPKM_01422	CIEPAKFK_03215	KNFCACEF_03286	GEGKNLBO_04042	KLAIDMKH_03645	COJKOGOP_01518
rpsS	30S ribosomal protein S19	10	10	1	1	29306				278	278	278	HKJLIMMI_00035	ALDMDNAO_03395	PDBPBPEK_04033	ALIABDPI_02525	AMPHOPKM_01412	CIEPAKFK_03225	KNFCACEF_03296	GEGKNLBO_04052	KLAIDMKH_03655	COJKOGOP_01528
rplK	50S ribosomal protein L11	10	10	1	1	29365				425	425	425	HKJLIMMI_00057	ALDMDNAO_03373	PDBPBPEK_04051	ALIABDPI_02546	AMPHOPKM_01389	CIEPAKFK_03247	KNFCACEF_03318	GEGKNLBO_04074	KLAIDMKH_03677	COJKOGOP_01550
rpmA	50S ribosomal protein L27	10	10	1	1	27278				290	290	290	HKJLIMMI_00596	ALDMDNAO_02070	PDBPBPEK_02533	ALIABDPI_00196	AMPHOPKM_01862	CIEPAKFK_00677	KNFCACEF_01784	GEGKNLBO_01001	KLAIDMKH_01254	COJKOGOP_01199
rplQ	50S ribosomal protein L17	10	10	1	1	29277				380	380	380	HKJLIMMI_00013	ALDMDNAO_03417	PDBPBPEK_04011	ALIABDPI_02503	AMPHOPKM_01434	CIEPAKFK_03202	KNFCACEF_03274	GEGKNLBO_04030	KLAIDMKH_03633	COJKOGOP_01506
rplX	50S ribosomal protein L24	10	10	1	1	29299				308	308	308	HKJLIMMI_00028	ALDMDNAO_03402	PDBPBPEK_04026	ALIABDPI_02518	AMPHOPKM_01419	CIEPAKFK_03218	KNFCACEF_03289	GEGKNLBO_04045	KLAIDMKH_03648	COJKOGOP_01521
rpsQ	30S ribosomal protein S17	10	10	1	1	29301				263	263	263	HKJLIMMI_00030	ALDMDNAO_03400	PDBPBPEK_04028	ALIABDPI_02520	AMPHOPKM_01417	CIEPAKFK_03220	KNFCACEF_03291	GEGKNLBO_04047	KLAIDMKH_03650	COJKOGOP_01523
sucC	Succinate--CoA ligase [ADP-forming] subunit beta	10	10	1	1	6177				1160	1160	1160	HKJLIMMI_00259	ALDMDNAO_00980	PDBPBPEK_01328	ALIABDPI_01053	AMPHOPKM_00958	CIEPAKFK_02382	KNFCACEF_03023	GEGKNLBO_03846	KLAIDMKH_02397	COJKOGOP_02645
group_685	hypothetical protein	10	10	1	1	14689				329	329	329	HKJLIMMI_03055	ALDMDNAO_00616	PDBPBPEK_00033	ALIABDPI_03030	AMPHOPKM_04303	CIEPAKFK_01746	KNFCACEF_00078	GEGKNLBO_03531	KLAIDMKH_02972	COJKOGOP_02144
abrB	Transition state regulatory protein AbrB	10	10	1	1	14711				275	275	275	HKJLIMMI_03063	ALDMDNAO_00608	PDBPBPEK_00041	ALIABDPI_03022	AMPHOPKM_04311	CIEPAKFK_01738	KNFCACEF_00086	GEGKNLBO_03523	KLAIDMKH_02980	COJKOGOP_02136
group_690	hypothetical protein	10	10	1	1	14738				263	263	263	HKJLIMMI_03069	ALDMDNAO_00599	PDBPBPEK_00047	ALIABDPI_03016	AMPHOPKM_04317	CIEPAKFK_01558	KNFCACEF_00092	GEGKNLBO_03517	KLAIDMKH_02986	COJKOGOP_02130
atpA	ATP synthase subunit alpha	10	10	1	1	13107				1508	1508	1508	HKJLIMMI_02990	ALDMDNAO_01604	PDBPBPEK_00687	ALIABDPI_01799	AMPHOPKM_01129	CIEPAKFK_01384	KNFCACEF_00056	GEGKNLBO_02561	KLAIDMKH_00726	COJKOGOP_01747
glyQS	Glycine--tRNA ligase	10	10	1	1	27709				1382	1382	1382	HKJLIMMI_03455	ALDMDNAO_02164	PDBPBPEK_02446	ALIABDPI_00282	AMPHOPKM_01514	CIEPAKFK_00453	KNFCACEF_00269	GEGKNLBO_01317	KLAIDMKH_01160	COJKOGOP_00759
group_88	hypothetical protein	10	10	1	1	28043				242	269	244	HKJLIMMI_03496	ALDMDNAO_02205	PDBPBPEK_02403	ALIABDPI_00329	AMPHOPKM_01642	CIEPAKFK_00497	KNFCACEF_02160	GEGKNLBO_01357	KLAIDMKH_01106	COJKOGOP_00800
acpA	Acyl carrier protein	9	9	1	1	6206	1	26401		236	236	236	HKJLIMMI_00243	ALDMDNAO_00996	PDBPBPEK_01312		AMPHOPKM_00942	CIEPAKFK_02398	KNFCACEF_03039	GEGKNLBO_03862	KLAIDMKH_02413	COJKOGOP_02629
korB	2-oxoglutarate oxidoreductase subunit KorB	9	9	1	1	22042	1	21162		866	866	866	HKJLIMMI_00347	ALDMDNAO_00891	PDBPBPEK_01420		AMPHOPKM_04257	CIEPAKFK_02293	KNFCACEF_02935	GEGKNLBO_01751	KLAIDMKH_02304	COJKOGOP_02740
clpX	ATP-dependent Clp protease ATP-binding subunit ClpX	9	9	1	1	3576	1	24947		1268	1271	1268	HKJLIMMI_00553	ALDMDNAO_02029	PDBPBPEK_02573		AMPHOPKM_01905	CIEPAKFK_02667	KNFCACEF_01742	GEGKNLBO_00500	KLAIDMKH_01301	COJKOGOP_00625
group_110	hypothetical protein	9	9	1	1	8880	1	11476		323	323	323	HKJLIMMI_00965	ALDMDNAO_03679	PDBPBPEK_03759		AMPHOPKM_02622	CIEPAKFK_00163	KNFCACEF_01358	GEGKNLBO_00318	KLAIDMKH_03258	COJKOGOP_00237
sigE	RNA polymerase sigma-35 factor	9	9	1	1	6478	1	26770		707	707	707	HKJLIMMI_01875	ALDMDNAO_01055	PDBPBPEK_01188		AMPHOPKM_00859	CIEPAKFK_02450	KNFCACEF_03090	GEGKNLBO_02873	KLAIDMKH_02503	COJKOGOP_02543
mraZ	Transcriptional regulator MraZ	9	9	1	1	6539	1	26827		425	431	425	HKJLIMMI_01890	ALDMDNAO_01070	PDBPBPEK_01173		AMPHOPKM_00843	CIEPAKFK_02465	KNFCACEF_03105	GEGKNLBO_02858	KLAIDMKH_02518	COJKOGOP_02887
cspA	Cold shock protein CspA	9	9	1	1	17495	1	29068		200	200	200	HKJLIMMI_00482	ALDMDNAO_02704	PDBPBPEK_01820		AMPHOPKM_00219	CIEPAKFK_02053	KNFCACEF_02554	GEGKNLBO_01308	KLAIDMKH_02061	COJKOGOP_03067
acdA_1	Acyl-CoA dehydrogenase	9	9	1	1	13313	1	8718		1139	1139	1139	HKJLIMMI_03158	ALDMDNAO_01656	PDBPBPEK_00656		AMPHOPKM_01161	CIEPAKFK_01415	KNFCACEF_00734	GEGKNLBO_02530	KLAIDMKH_00759	COJKOGOP_01714
perR	Peroxide operon regulator	9	9	1	1	18648	1	17125		443	443	443	HKJLIMMI_03238	ALDMDNAO_00494	PDBPBPEK_03239	ALIABDPI_02669	AMPHOPKM_03508	CIEPAKFK_03825	KNFCACEF_00715	GEGKNLBO_03152	KLAIDMKH_04608
dnaK	Chaperone protein DnaK	9	9	1	1	27652	133	267		1826	1832	1828	HKJLIMMI_03433	ALDMDNAO_02146	PDBPBPEK_02466		AMPHOPKM_01496	CIEPAKFK_00606	KNFCACEF_00244	GEGKNLBO_02303	KLAIDMKH_01178	COJKOGOP_01268
rnjA_2	Ribonuclease J1	9	9	1	1	30536	1	23196		1667	1667	1667	HKJLIMMI_03521	ALDMDNAO_01131	PDBPBPEK_01107		AMPHOPKM_00778	CIEPAKFK_02533	KNFCACEF_03167	GEGKNLBO_02845	KLAIDMKH_02732	COJKOGOP_03608
pdhB	Pyruvate dehydrogenase E1 component subunit beta	9	9	1	1	30423	1	23218		977	977	977	HKJLIMMI_03531	ALDMDNAO_01124	PDBPBPEK_01114		AMPHOPKM_00785	CIEPAKFK_02525	KNFCACEF_03160	GEGKNLBO_03222	KLAIDMKH_02724	COJKOGOP_03601
gcvPB	putative glycine dehydrogenase (decarboxylating) subunit 2	9	9	1	1	28385	1	13607		1460	1460	1460	HKJLIMMI_03738		PDBPBPEK_02392	ALIABDPI_00341	AMPHOPKM_01723	CIEPAKFK_00509	KNFCACEF_02172	GEGKNLBO_01369	KLAIDMKH_01017	COJKOGOP_00811
ndk	Nucleoside diphosphate kinase	9	9	1	1	19397	1	19541		446	449	446	HKJLIMMI_01587	ALDMDNAO_03542	PDBPBPEK_01543		AMPHOPKM_00424	CIEPAKFK_01850	KNFCACEF_02780	GEGKNLBO_00950	KLAIDMKH_02231	COJKOGOP_00739
group_210	hypothetical protein	9	9	1	1	23642	1	13849		209	209	209	HKJLIMMI_03728	ALDMDNAO_02229	PDBPBPEK_02385		AMPHOPKM_01736	CIEPAKFK_00519	KNFCACEF_02183	GEGKNLBO_01593	KLAIDMKH_01004	COJKOGOP_00819
rplW	50S ribosomal protein L23	9	9	1	1	29308	32	2		284	284	284	HKJLIMMI_00037	ALDMDNAO_03393	PDBPBPEK_04035		AMPHOPKM_01410	CIEPAKFK_03227	KNFCACEF_03298	GEGKNLBO_04054	KLAIDMKH_03657	COJKOGOP_01530
purA	Adenylosuccinate synthetase	9	9	1	1	28810	1	14095		1286	1349	1300	HKJLIMMI_00186	ALDMDNAO_03246	PDBPBPEK_04207		AMPHOPKM_04208	CIEPAKFK_03392	KNFCACEF_03442	GEGKNLBO_02162	KLAIDMKH_03808	COJKOGOP_03770
rpsG	30S ribosomal protein S7	9	9	1	1	29341	12	4		470	470	470	HKJLIMMI_00048	ALDMDNAO_03382	PDBPBPEK_04042		AMPHOPKM_01399	CIEPAKFK_03238	KNFCACEF_03309	GEGKNLBO_04065	KLAIDMKH_03668	COJKOGOP_01541
rpsO	30S ribosomal protein S15	9	9	1	1	21952	1	2786		269	269	269	HKJLIMMI_00320	ALDMDNAO_00918	PDBPBPEK_01392		AMPHOPKM_01020	CIEPAKFK_02320	KNFCACEF_02962	GEGKNLBO_03218	KLAIDMKH_02334	COJKOGOP_02707
yqiK	Inner membrane protein YqiK	9	9	1	1	9287	1	11617		1517	1562	1529	HKJLIMMI_00923	ALDMDNAO_00383	PDBPBPEK_03727		AMPHOPKM_02665	CIEPAKFK_00124	KNFCACEF_01396	GEGKNLBO_02919	KLAIDMKH_03303	COJKOGOP_00191
divIVA	Septum site-determining protein DivIVA	9	9	1	1	6454	1	26763		509	509	509	HKJLIMMI_01868	ALDMDNAO_01048	PDBPBPEK_01195		AMPHOPKM_00866	CIEPAKFK_02443	KNFCACEF_03083	GEGKNLBO_02880	KLAIDMKH_02496	COJKOGOP_02550
menB	1,4-dihydroxy-2-naphthoyl-CoA synthase	9	9	1	1	7096	1	10686		818	818	818	HKJLIMMI_02370	ALDMDNAO_01729	PDBPBPEK_02772		AMPHOPKM_02129	CIEPAKFK_02882	KNFCACEF_01533	GEGKNLBO_01168	KLAIDMKH_03425	COJKOGOP_02189
ilvD	Dihydroxy-acid dehydratase	9	9	1	1	32109	1	6033		1655	1667	1664	HKJLIMMI_02185	ALDMDNAO_01288	PDBPBPEK_00974		AMPHOPKM_00649	CIEPAKFK_01082	KNFCACEF_02076	GEGKNLBO_03692	KLAIDMKH_02874	COJKOGOP_02430
speE	Polyamine aminopropyltransferase	9	9	1	1	15140	1	8783		833	833	833	HKJLIMMI_03134	ALDMDNAO_01682	PDBPBPEK_00634		AMPHOPKM_01195	CIEPAKFK_01437	KNFCACEF_00756	GEGKNLBO_02499	KLAIDMKH_00793	COJKOGOP_01693
rpmF	50S ribosomal protein L32	9	9	1	1	30106	1	26875		173	173	173		ALDMDNAO_01079	PDBPBPEK_01164	ALIABDPI_01164	AMPHOPKM_00835	CIEPAKFK_02473	KNFCACEF_03113	GEGKNLBO_03243	KLAIDMKH_02527	COJKOGOP_02225
rpmE	50S ribosomal protein L31	9	9	1	1	13240	1	18322		209	227	215	HKJLIMMI_03010	ALDMDNAO_01637		ALIABDPI_01780	AMPHOPKM_01148	CIEPAKFK_01402	KNFCACEF_00721	GEGKNLBO_02542	KLAIDMKH_00745	COJKOGOP_01728
rplU	50S ribosomal protein L21	9	9	1	1	27276	1	24793		308	308	308		ALDMDNAO_02068	PDBPBPEK_02535	ALIABDPI_00194	AMPHOPKM_01864	CIEPAKFK_00679	KNFCACEF_01782	GEGKNLBO_01003	KLAIDMKH_01256	COJKOGOP_01197
group_33	hypothetical protein	9	9	1	1	27686	6	82		998	1007	1001	HKJLIMMI_03442		PDBPBPEK_02458	ALIABDPI_00272	AMPHOPKM_01504	CIEPAKFK_00598	KNFCACEF_00253	GEGKNLBO_02311	KLAIDMKH_01170	COJKOGOP_01276
dnaA	Chromosomal replication initiator protein DnaA	9	9	1	1	28704	1	9282		1340	1343	1342	HKJLIMMI_03750	ALDMDNAO_03222	PDBPBPEK_00001		AMPHOPKM_04232	CIEPAKFK_03416	KNFCACEF_03466	GEGKNLBO_02138	KLAIDMKH_03832	COJKOGOP_03746
rpsI	30S ribosomal protein S9	9	9	1	1	29263	1	19981		392	392	392	HKJLIMMI_00007	ALDMDNAO_03423	PDBPBPEK_04005		AMPHOPKM_01440	CIEPAKFK_03196	KNFCACEF_03268	GEGKNLBO_04024	KLAIDMKH_03627	COJKOGOP_01500
salA	Iron-sulfur cluster carrier protein	9	9	1	1	29244	1	20010		1052	1052	1052	HKJLIMMI_00005		PDBPBPEK_04000	ALIABDPI_02495	AMPHOPKM_01445	CIEPAKFK_02225	KNFCACEF_03264	GEGKNLBO_04020	KLAIDMKH_03622	COJKOGOP_01495
ndoA	Endoribonuclease EndoA	9	9	1	1	7228	1	10745		350	350	350	HKJLIMMI_00807	ALDMDNAO_00473	PDBPBPEK_03642		AMPHOPKM_02757	CIEPAKFK_00018	KNFCACEF_01497	GEGKNLBO_03303	KLAIDMKH_03397	COJKOGOP_00093
rpoC	DNA-directed RNA polymerase subunit beta'	9	9	1	1	29348	12	10		3599	3602	3601	HKJLIMMI_00051	ALDMDNAO_03379	PDBPBPEK_04045		AMPHOPKM_01396	CIEPAKFK_03241	KNFCACEF_03312	GEGKNLBO_04068	KLAIDMKH_03671	COJKOGOP_01544
rplA	50S ribosomal protein L1	9	9	1	1	29361	10	14		692	695	692	HKJLIMMI_00056	ALDMDNAO_03374		ALIABDPI_02545	AMPHOPKM_01390	CIEPAKFK_03246	KNFCACEF_03317	GEGKNLBO_04073	KLAIDMKH_03676	COJKOGOP_01549
rpe	Ribulose-phosphate 3-epimerase	9	9	1	1	6270	1	26593		668	668	668	HKJLIMMI_00231		PDBPBPEK_01300	ALIABDPI_01082	AMPHOPKM_00929	CIEPAKFK_02410	KNFCACEF_03051	GEGKNLBO_03874	KLAIDMKH_02427	COJKOGOP_02617
pyrH	Uridylate kinase	9	9	1	1	21873	1	2738		725	725	725	HKJLIMMI_00304		PDBPBPEK_01376	ALIABDPI_00939	AMPHOPKM_01004	CIEPAKFK_02336	KNFCACEF_02978	GEGKNLBO_03202	KLAIDMKH_02350	COJKOGOP_02691
group_62	hypothetical protein	9	9	1	1	22024	1	2582		806	809	806	HKJLIMMI_00338	ALDMDNAO_00900	PDBPBPEK_01410		AMPHOPKM_04248	CIEPAKFK_02302	KNFCACEF_02944	GEGKNLBO_01742	KLAIDMKH_02313	COJKOGOP_02731
rny	Ribonuclease Y	9	9	1	1	22036	1	2577		1556	1559	1557	HKJLIMMI_00343	ALDMDNAO_00895	PDBPBPEK_01415		AMPHOPKM_04253	CIEPAKFK_02297	KNFCACEF_02939	GEGKNLBO_01747	KLAIDMKH_02308	COJKOGOP_02736
tgt	Queuine tRNA-ribosyltransferase	9	9	1	1	27317	134	206		1139	1139	1139	HKJLIMMI_00607	ALDMDNAO_02081	PDBPBPEK_02523		AMPHOPKM_01851	CIEPAKFK_00666	KNFCACEF_01795	GEGKNLBO_00990	KLAIDMKH_01243	COJKOGOP_01210
rsbS	RsbT antagonist protein RsbS	9	9	1	1	7144	1	10733		359	362	361	HKJLIMMI_00805	ALDMDNAO_00475	PDBPBPEK_03640		AMPHOPKM_02759	CIEPAKFK_00016	KNFCACEF_01499	GEGKNLBO_03305	KLAIDMKH_03399	COJKOGOP_00091
icd	Isocitrate dehydrogenase [NADP]	9	9	1	1	31490	1	10098		1262	1265	1264	HKJLIMMI_01655	ALDMDNAO_01883	PDBPBPEK_02669		AMPHOPKM_02029	CIEPAKFK_02756	KNFCACEF_01658	GEGKNLBO_02798	KLAIDMKH_03529	COJKOGOP_00542
sufC	Vegetative protein 296	9	9	1	1	4222	1	24298		779	779	779	HKJLIMMI_01776	ALDMDNAO_00062	PDBPBPEK_02854		AMPHOPKM_03449	CIEPAKFK_00923	KNFCACEF_00477	GEGKNLBO_02631	KLAIDMKH_03889	COJKOGOP_02087
ydbP	Thioredoxin-like protein YdbP	9	9	1	1	4871	1	24336		317	320	317	HKJLIMMI_01790	ALDMDNAO_00074		ALIABDPI_01929	AMPHOPKM_03437	CIEPAKFK_01642	KNFCACEF_00464	GEGKNLBO_02642	KLAIDMKH_03901	COJKOGOP_02460
glnA	Glutamine synthetase	9	9	1	1	24521	1	16355		1334	1334	1334	HKJLIMMI_01951	ALDMDNAO_00665	PDBPBPEK_01443		AMPHOPKM_00526	CIEPAKFK_01779	KNFCACEF_02851	GEGKNLBO_02220	KLAIDMKH_01506	COJKOGOP_02769
prfC	Peptide chain release factor 3	9	9	1	1	31734	1	23069		1574	1574	1574	HKJLIMMI_02582	ALDMDNAO_01191	PDBPBPEK_01069		AMPHOPKM_00741	CIEPAKFK_02574	KNFCACEF_03208	GEGKNLBO_01945	KLAIDMKH_02771	COJKOGOP_03648
sigW_1	ECF RNA polymerase sigma factor SigW	9	9	1	1	8152	1	20766		572	575	574	HKJLIMMI_02919	ALDMDNAO_03851	PDBPBPEK_03981		AMPHOPKM_04403	CIEPAKFK_00319	KNFCACEF_01248	GEGKNLBO_00397	KLAIDMKH_03061	COJKOGOP_00444
mreB_1	Rod shape-determining protein MreB	9	9	1	1	13005	1	4268		992	992	992	HKJLIMMI_02980	ALDMDNAO_01595	PDBPBPEK_00697		AMPHOPKM_01119	CIEPAKFK_01375	KNFCACEF_00047	GEGKNLBO_02572	KLAIDMKH_00716	COJKOGOP_01757
rho	Transcription termination factor Rho	9	9	1	1	13241	1	18226		1283	1337	1291	HKJLIMMI_03011	ALDMDNAO_01644	PDBPBPEK_00668		AMPHOPKM_01149	CIEPAKFK_01403	KNFCACEF_00722	GEGKNLBO_02541	KLAIDMKH_00746	COJKOGOP_01727
group_84	hypothetical protein	9	9	1	1	18677	1	17203		185	188	186	HKJLIMMI_03209		PDBPBPEK_03273	ALIABDPI_02686	AMPHOPKM_03536	CIEPAKFK_03796	KNFCACEF_00686	GEGKNLBO_03126	KLAIDMKH_04580	COJKOGOP_01094
acdA_3	Acyl-CoA dehydrogenase	9	9	1	1	27782	136	124		1109	1139	1135	HKJLIMMI_03461		PDBPBPEK_02440	ALIABDPI_00294	AMPHOPKM_01531	CIEPAKFK_00459	KNFCACEF_02126	GEGKNLBO_01323	KLAIDMKH_01143	COJKOGOP_00765
ppiB	Peptidyl-prolyl cis-trans isomerase B	9	9	1	1	14977	1	6737		440	440	440	HKJLIMMI_03567		PDBPBPEK_00151	ALIABDPI_02833	AMPHOPKM_02207	CIEPAKFK_00736	KNFCACEF_01198	GEGKNLBO_03399	KLAIDMKH_00393	COJKOGOP_03250
fliP	Flagellar biosynthetic protein FliP	8	8	1	1	5958	2	104		665	665	665	HKJLIMMI_00286	ALDMDNAO_00952			AMPHOPKM_00986	CIEPAKFK_02354	KNFCACEF_02996	GEGKNLBO_03105	KLAIDMKH_02368	COJKOGOP_02673
pnp	Polyribonucleotide nucleotidyltransferase	8	8	1	1	21961	1	2824		2117	2120	2119	HKJLIMMI_00321	ALDMDNAO_00917	PDBPBPEK_01393		AMPHOPKM_01021	CIEPAKFK_02319	KNFCACEF_02961	GEGKNLBO_03219	KLAIDMKH_02333
gluD	NAD-specific glutamate dehydrogenase	8	8	1	1	4033	1	10472		1124	1244	1229	HKJLIMMI_01722	ALDMDNAO_00004			AMPHOPKM_03502	CIEPAKFK_00871	KNFCACEF_00530	GEGKNLBO_02431	KLAIDMKH_03842	COJKOGOP_02036
ctaD	Cytochrome c oxidase subunit 1	8	8	1	1	30131	1	23560		1862	1862	1862	HKJLIMMI_01921	ALDMDNAO_01101			AMPHOPKM_00813	CIEPAKFK_02495	KNFCACEF_03136	GEGKNLBO_03265	KLAIDMKH_02646	COJKOGOP_02247
ilvC	Ketol-acid reductoisomerase (NADP(+))	8	8	1	1	31988	1	5968		1031	1034	1032	HKJLIMMI_02188		PDBPBPEK_00977		AMPHOPKM_00652	CIEPAKFK_01079	KNFCACEF_02079	GEGKNLBO_03689	KLAIDMKH_02871	COJKOGOP_02433
bfmBAA	2-oxoisovalerate dehydrogenase subunit alpha	8	8	1	1	23712	1	13657		1007	1010	1009	HKJLIMMI_02792	ALDMDNAO_02254			AMPHOPKM_01761	CIEPAKFK_00544	KNFCACEF_02208	GEGKNLBO_01629	KLAIDMKH_00977	COJKOGOP_00844
group_127	hypothetical protein	8	8	1	1	14695	139	36		830	830	830	HKJLIMMI_03058		PDBPBPEK_00036		AMPHOPKM_04306	CIEPAKFK_01743	KNFCACEF_00081	GEGKNLBO_03528	KLAIDMKH_02975	COJKOGOP_02141
glpE_1	Thiosulfate sulfurtransferase GlpE	8	8	1	1	14919	1	6717		947	956	952	HKJLIMMI_03556		PDBPBPEK_00135		AMPHOPKM_02193	CIEPAKFK_00741	KNFCACEF_01204	GEGKNLBO_03413	KLAIDMKH_00407	COJKOGOP_03226
sigH_2	RNA polymerase sigma-H factor	8	8	1	1	29374	5	81		641	644	642	HKJLIMMI_00060	ALDMDNAO_03370			AMPHOPKM_01386	CIEPAKFK_03251	KNFCACEF_03321	GEGKNLBO_04077	KLAIDMKH_03680	COJKOGOP_01553
fer	Ferredoxin	8	8	1	1	22253	1	19654		248	248	248	HKJLIMMI_01614	ALDMDNAO_03515	PDBPBPEK_01503		AMPHOPKM_00450	CIEPAKFK_01825	KNFCACEF_02806	GEGKNLBO_02892	KLAIDMKH_02258
ytzE	putative HTH-type transcriptional regulator YtzE	8	8	1	1	6884	1	10282		221	221	221	HKJLIMMI_02328	ALDMDNAO_01779			AMPHOPKM_02092	CIEPAKFK_02835	KNFCACEF_01575	GEGKNLBO_01131	KLAIDMKH_03462	COJKOGOP_02156
group_214	hypothetical protein	8	8	1	1	5954	2	200		269	269	269		ALDMDNAO_00951	PDBPBPEK_01359		AMPHOPKM_00987	CIEPAKFK_02353	KNFCACEF_02995	GEGKNLBO_03104	KLAIDMKH_02367	COJKOGOP_02674
rplR	50S ribosomal protein L18	8	8	1	1	29293	8	30		359	359	359	HKJLIMMI_00023	ALDMDNAO_03407			AMPHOPKM_01424	CIEPAKFK_03213	KNFCACEF_03284	GEGKNLBO_04040	KLAIDMKH_03643	COJKOGOP_01516
rpmB	50S ribosomal protein L28	8	8	1	1	6256	1	26427		188	188	188	HKJLIMMI_00233	ALDMDNAO_01006			AMPHOPKM_00931	CIEPAKFK_02408	KNFCACEF_03049	GEGKNLBO_03872	KLAIDMKH_02425	COJKOGOP_02619
lipA	Lipoyl synthase	8	8	1	1	4205	137	72		935	935	935	HKJLIMMI_01764		PDBPBPEK_02845		AMPHOPKM_03459	CIEPAKFK_00911	KNFCACEF_00489	GEGKNLBO_02620	KLAIDMKH_03879	COJKOGOP_02076
group_296	hypothetical protein	8	8	1	1	2974	1	26187		185	185	185	HKJLIMMI_03344	ALDMDNAO_03926			AMPHOPKM_04066	CIEPAKFK_03118	KNFCACEF_00203	GEGKNLBO_03963	KLAIDMKH_04144	COJKOGOP_01435
trxA_1	Thioredoxin	8	8	1	1	18962	1	15852		314	314	314		ALDMDNAO_01951	PDBPBPEK_02606		AMPHOPKM_01955	CIEPAKFK_02698	KNFCACEF_01715	GEGKNLBO_00534	KLAIDMKH_01332	COJKOGOP_00604
rplS	50S ribosomal protein L19	8	8	1	1	6193	138	48		344	347	346	HKJLIMMI_00253	ALDMDNAO_00986			AMPHOPKM_00952	CIEPAKFK_02388	KNFCACEF_03029	GEGKNLBO_03852	KLAIDMKH_02403	COJKOGOP_02639
ispF	2-C-methyl-D-erythritol 2,4-cyclodiphosphate synthase	8	8	1	1	29390	5	31		479	485	479	HKJLIMMI_00067		PDBPBPEK_04061		AMPHOPKM_01379	CIEPAKFK_03258	KNFCACEF_03328	GEGKNLBO_04084	KLAIDMKH_03687	COJKOGOP_01560
radA	DNA repair protein RadA	8	8	1	1	29399	5	9		1370	1466	1382	HKJLIMMI_00070		PDBPBPEK_04064		AMPHOPKM_01376	CIEPAKFK_03261	KNFCACEF_03331	GEGKNLBO_04087	KLAIDMKH_03690	COJKOGOP_01563
deoD	Purine nucleoside phosphorylase DeoD-type	8	8	1	1	26784	1	617		704	704	704	HKJLIMMI_00455		PDBPBPEK_01797	ALIABDPI_00679	AMPHOPKM_00241	CIEPAKFK_02022	KNFCACEF_02580		KLAIDMKH_02092	COJKOGOP_03097
group_70	putative transcriptional regulatory protein	8	8	1	1	8838	1	11431		545	719	696	HKJLIMMI_00985		PDBPBPEK_03781		AMPHOPKM_02599	CIEPAKFK_00183	KNFCACEF_01339	GEGKNLBO_00333	KLAIDMKH_03236	COJKOGOP_00268
gtaB	UTP--glucose-1-phosphate uridylyltransferase	8	8	1	1	32215	1	6210		863	863	863	HKJLIMMI_02147		PDBPBPEK_00942		AMPHOPKM_00610	CIEPAKFK_01154	KNFCACEF_02038	GEGKNLBO_03507	KLAIDMKH_02933	COJKOGOP_01965
group_77	hypothetical protein	8	8	1	1	31830	1	23018		137	158	144	HKJLIMMI_02595	ALDMDNAO_01204			AMPHOPKM_00729	CIEPAKFK_02592	KNFCACEF_03225	GEGKNLBO_01958	KLAIDMKH_02789	COJKOGOP_03662
group_78	Methylmalonyl-CoA carboxyltransferase 12S subunit	8	8	1	1	24400	1	16254		1547	1586	1556	HKJLIMMI_02843		PDBPBPEK_02296		AMPHOPKM_03946	CIEPAKFK_00784	KNFCACEF_02397	GEGKNLBO_00702	KLAIDMKH_01789	COJKOGOP_00924
pdxS	Pyridoxal 5'-phosphate synthase subunit PdxS	8	8	1	1	9841	1	9327		890	893	890	HKJLIMMI_02896		PDBPBPEK_00015	ALIABDPI_03268	AMPHOPKM_04478	CIEPAKFK_01706		GEGKNLBO_03760	KLAIDMKH_03038	COJKOGOP_02879
group_90	Putative pyridoxal phosphate-dependent acyltransferase	8	8	1	1	15244	1	9140		1190	1208	1192	HKJLIMMI_03625		PDBPBPEK_00611		AMPHOPKM_01219	CIEPAKFK_01461	KNFCACEF_00779	GEGKNLBO_02726	KLAIDMKH_00819	COJKOGOP_02536
pyrG	CTP synthase	8	8	1	1	13287	1	8688		884	1598	1506	HKJLIMMI_03162		PDBPBPEK_00661		AMPHOPKM_01157	CIEPAKFK_01410	KNFCACEF_00729	GEGKNLBO_02534	KLAIDMKH_00754	COJKOGOP_01720
rpsL	30S ribosomal protein S12	7	7	1	1	29343	12	12		419	422	420	HKJLIMMI_00049	ALDMDNAO_03381	PDBPBPEK_04043	ALIABDPI_02538		CIEPAKFK_03239	KNFCACEF_03310			COJKOGOP_01542
scoB	Succinyl-CoA:3-ketoacid coenzyme A transferase subunit B	7	7	1	1	6932	1	10292		653	653	653	HKJLIMMI_02338	ALDMDNAO_01772	PDBPBPEK_02750			CIEPAKFK_02849	KNFCACEF_01566	GEGKNLBO_01141		COJKOGOP_02164
pstA1	Phosphate transport system permease protein PstA 1	7	7	1	1	26195	1	21857		827	827	827	HKJLIMMI_02493			ALIABDPI_01589	AMPHOPKM_03635	CIEPAKFK_03673	KNFCACEF_00599	GEGKNLBO_00774	KLAIDMKH_01432
purH	Bifunctional purine biosynthesis protein PurH	7	7	1	1	20662	1	21772		1535	1571	1541	HKJLIMMI_02545		PDBPBPEK_03380		AMPHOPKM_04485	CIEPAKFK_03635	KNFCACEF_00548	GEGKNLBO_00812	KLAIDMKH_04467
hpt	Hypoxanthine-guanine phosphoribosyltransferase	7	7	1	1	14861	1	6534		542	542	542		ALDMDNAO_00571	PDBPBPEK_00077	ALIABDPI_02990	AMPHOPKM_04343			GEGKNLBO_03479	KLAIDMKH_03012	COJKOGOP_02104
walR_2	Transcriptional regulatory protein WalR	7	7	1	1	28915	1	14291		704	704	704		ALDMDNAO_03248	PDBPBPEK_04205	ALIABDPI_02632	AMPHOPKM_04206			GEGKNLBO_02164	KLAIDMKH_03806	COJKOGOP_03772
fabZ_1	3-hydroxyacyl-[acyl-carrier-protein] dehydratase FabZ	7	7	1	1	12922	1	4275		440	440	440			PDBPBPEK_00701		AMPHOPKM_01115	CIEPAKFK_01371	KNFCACEF_00043	GEGKNLBO_02576	KLAIDMKH_00712	COJKOGOP_01761
petC	Cytochrome b6-f complex iron-sulfur subunit	7	7	1	1	19494	1	19500		503	503	503	HKJLIMMI_01576			ALIABDPI_00797	AMPHOPKM_00412	CIEPAKFK_01861	KNFCACEF_02769	GEGKNLBO_00939	KLAIDMKH_02219
degU	Transcriptional regulatory protein DegU	7	7	1	1	32193	1	6168		674	674	674	HKJLIMMI_02156	ALDMDNAO_01322			AMPHOPKM_00619	CIEPAKFK_01144	KNFCACEF_02047	GEGKNLBO_03718	KLAIDMKH_02923
eno	Enolase	7	7	1	1	4757	1	25656		1292	1295	1293	HKJLIMMI_03293	ALDMDNAO_04054	PDBPBPEK_02999	ALIABDPI_01981		CIEPAKFK_03014	KNFCACEF_00376			COJKOGOP_03922
clpP	ATP-dependent Clp protease proteolytic subunit	7	7	1	1	3360	1	25684		596	596	596	HKJLIMMI_02712	ALDMDNAO_04041	PDBPBPEK_03017	ALIABDPI_01991		CIEPAKFK_03029	KNFCACEF_00363	GEGKNLBO_03465
etfB	Electron transfer flavoprotein subunit beta	7	7	1	1	19006	1	15858		773	773	773	HKJLIMMI_02875				AMPHOPKM_01957	CIEPAKFK_02700	KNFCACEF_01713	GEGKNLBO_00536	KLAIDMKH_01334	COJKOGOP_00602
splB	Spore photoproduct lyase	7	7	1	1	16840	1	1964		1028	1028	1028	HKJLIMMI_03023			ALIABDPI_02247	AMPHOPKM_00005	CIEPAKFK_03877	KNFCACEF_03522	GEGKNLBO_02952	KLAIDMKH_01841
prs	Ribose-phosphate pyrophosphokinase	7	7	1	1	14761	3	128		959	959	959	HKJLIMMI_03076		PDBPBPEK_00054		AMPHOPKM_04324	CIEPAKFK_01551	KNFCACEF_00099	GEGKNLBO_03958	KLAIDMKH_02993
hmuU_1	Hemin transport system permease protein HmuU	7	7	1	1	15133	1	8765		995	995	995	HKJLIMMI_03141		PDBPBPEK_00639		AMPHOPKM_01177	CIEPAKFK_01431		GEGKNLBO_02504	KLAIDMKH_00775	COJKOGOP_01698
trmL	tRNA (cytidine(34)-2'-O)-methyltransferase	7	7	1	1	22398	1	19176		473	482	474	HKJLIMMI_03400		PDBPBPEK_03209		AMPHOPKM_04032	CIEPAKFK_03158	KNFCACEF_00164	GEGKNLBO_02264	KLAIDMKH_04179
purB	Adenylosuccinate lyase	7	7	1	1	20610	1	21736		1295	1298	1295		ALDMDNAO_00266	PDBPBPEK_03388	ALIABDPI_02800	AMPHOPKM_04493			GEGKNLBO_00820	KLAIDMKH_04459	COJKOGOP_02270
rplJ	50S ribosomal protein L10	7	7	1	1	29358	10	16		500	500	500	HKJLIMMI_00055		PDBPBPEK_04049		AMPHOPKM_01392	CIEPAKFK_03245	KNFCACEF_03316	GEGKNLBO_04072	KLAIDMKH_03675
group_258	hypothetical protein	7	7	1	1	6249	1	26422		362	362	362	HKJLIMMI_00234	ALDMDNAO_01005			AMPHOPKM_00933	CIEPAKFK_02407	KNFCACEF_03048	GEGKNLBO_03871	KLAIDMKH_02424
cheY_2	Chemotaxis protein CheY	7	7	1	1	5973	2	87		362	362	362	HKJLIMMI_00284				AMPHOPKM_00984	CIEPAKFK_02356	KNFCACEF_02998	GEGKNLBO_03107	KLAIDMKH_02370	COJKOGOP_02671
pstC	Phosphate transport system permease protein PstC	7	7	1	1	26194	1	21856		914	914	914	HKJLIMMI_02494			ALIABDPI_01588	AMPHOPKM_03636	CIEPAKFK_03672	KNFCACEF_00598	GEGKNLBO_00775	KLAIDMKH_01433
rbfA	Ribosome-binding factor A	7	7	1	1	21925	1	2756		341	344	342	HKJLIMMI_00317	ALDMDNAO_00921			AMPHOPKM_01017	CIEPAKFK_02323	KNFCACEF_02965	GEGKNLBO_03215	KLAIDMKH_02337
proS_2	Proline--tRNA ligase	7	7	1	1	22382	1	19140		1436	1439	1438	HKJLIMMI_03405		PDBPBPEK_03214		AMPHOPKM_04025	CIEPAKFK_03163	KNFCACEF_00159	GEGKNLBO_03952	KLAIDMKH_04186
group_96	hypothetical protein	7	7	1	1	10586	1	12418		173	179	177	HKJLIMMI_03798				AMPHOPKM_03752	CIEPAKFK_03551	KNFCACEF_00892	GEGKNLBO_02655	KLAIDMKH_04282	COJKOGOP_03475
der_2	GTPase Der	7	7	1	1	19364	1	19603		1310	1310	1310		ALDMDNAO_03531	PDBPBPEK_01532		AMPHOPKM_00435	CIEPAKFK_01840	KNFCACEF_02791	GEGKNLBO_03981	KLAIDMKH_02242
group_143	hypothetical protein	6	6	1	1	15162	1	8837		227	296	250		ALDMDNAO_02311	PDBPBPEK_00628		AMPHOPKM_01202			GEGKNLBO_02758	KLAIDMKH_00800	COJKOGOP_01687
panD	Aspartate 1-decarboxylase	6	6	1	1	19605	1	22073		383	386	383		ALDMDNAO_03567	PDBPBPEK_01569		AMPHOPKM_00396			GEGKNLBO_00924	KLAIDMKH_02709	COJKOGOP_00714
rpsF	30S ribosomal protein S6	6	6	1	1	28783	7	51		290	293	290		ALDMDNAO_03239	PDBPBPEK_04214		AMPHOPKM_04215			GEGKNLBO_02155	KLAIDMKH_03815	COJKOGOP_03763
yceD_1	General stress protein 16U	6	6	1	1	13616	1	8189		578	578	578	HKJLIMMI_01459				AMPHOPKM_02441	CIEPAKFK_03473	KNFCACEF_00950	GEGKNLBO_00266	KLAIDMKH_00124
leuS	Leucine--tRNA ligase	6	6	1	1	6925	1	9697		2411	2411	2411	HKJLIMMI_02337				AMPHOPKM_02099	CIEPAKFK_02848	KNFCACEF_01567		KLAIDMKH_03455	COJKOGOP_02163
pstB3_1	Phosphate import ATP-binding protein PstB 3	6	6	1	1	26200	1	21866		767	770	768	HKJLIMMI_02492				AMPHOPKM_03634	CIEPAKFK_03674	KNFCACEF_00600	GEGKNLBO_00773	KLAIDMKH_01431
guaB_2	Inosine-5'-monophosphate dehydrogenase	6	6	1	1	9798	1	9322		1466	1466	1466	HKJLIMMI_03837				AMPHOPKM_04481	CIEPAKFK_01703	KNFCACEF_00002	GEGKNLBO_03757	KLAIDMKH_03041
group_215	hypothetical protein	6	6	1	1	30146	1	23552		281	281	281		ALDMDNAO_01107			AMPHOPKM_00807	CIEPAKFK_02501		GEGKNLBO_03240	KLAIDMKH_02652	COJKOGOP_02253
tagO	putative undecaprenyl-phosphate N-acetylglucosaminyl 1-phosphate transferase	6	6	1	1	1423	1	6252		1064	1064	1064		ALDMDNAO_01343	PDBPBPEK_00930		AMPHOPKM_02779			GEGKNLBO_03751	KLAIDMKH_02945	COJKOGOP_01953
rpsD	30S ribosomal protein S4	6	6	1	1	31128	1	10191		602	602	602		ALDMDNAO_01846	PDBPBPEK_02709		AMPHOPKM_02062			GEGKNLBO_02443	KLAIDMKH_03494	COJKOGOP_02007
minD	Septum site-determining protein MinD	6	6	1	1	27127	1	24832		800	800	800		ALDMDNAO_02065	PDBPBPEK_02538		AMPHOPKM_01867			GEGKNLBO_01006	KLAIDMKH_01259	COJKOGOP_01194
yhbY	RNA-binding protein	6	6	1	1	27603	133	211		305	305	305		ALDMDNAO_02123	PDBPBPEK_02483		AMPHOPKM_01479	CIEPAKFK_00623		GEGKNLBO_02286	KLAIDMKH_01198
efp	Elongation factor P	6	6	1	1	23623	1	13857		557	560	558		ALDMDNAO_02228			AMPHOPKM_01735	CIEPAKFK_00518	KNFCACEF_02181	GEGKNLBO_01592	KLAIDMKH_01005
ldh	Leucine dehydrogenase	6	6	1	1	23709	1	13734		1094	1094	1094		ALDMDNAO_02252	PDBPBPEK_02361		AMPHOPKM_01759			GEGKNLBO_01627	KLAIDMKH_00979	COJKOGOP_00842
rplL	50S ribosomal protein L7/L12	6	6	1	1	29357	10	4		362	362	362	HKJLIMMI_00054				AMPHOPKM_01393	CIEPAKFK_03244	KNFCACEF_03315	GEGKNLBO_04071	KLAIDMKH_03674
tatAd_2	Sec-independent protein translocase protein TatAd	6	6	1	1	28973	1	14390		203	203	203	HKJLIMMI_00129				AMPHOPKM_04175	CIEPAKFK_03323	KNFCACEF_03394	GEGKNLBO_02322	KLAIDMKH_03777
group_273	TelA-like protein	6	6	1	1	13568	1	7889		1076	1076	1076	HKJLIMMI_01458				AMPHOPKM_02442	CIEPAKFK_03474	KNFCACEF_00949	GEGKNLBO_00267	KLAIDMKH_00123
hup	DNA-binding protein HU	6	6	1	1	19326	1	19279		272	272	272	HKJLIMMI_01593	ALDMDNAO_03536	PDBPBPEK_01537			CIEPAKFK_01844	KNFCACEF_02786			COJKOGOP_00745
ftsE	Cell division ATP-binding protein FtsE	6	6	1	1	31941	1	5888		686	686	686	HKJLIMMI_02206				AMPHOPKM_00668	CIEPAKFK_01063	KNFCACEF_02094	GEGKNLBO_03673	KLAIDMKH_02852
oppF_4	Oligopeptide transport ATP-binding protein OppF	6	6	1	1	31860	1	5822		932	944	937	HKJLIMMI_02244				AMPHOPKM_00705	CIEPAKFK_01021	KNFCACEF_03246	GEGKNLBO_03634	KLAIDMKH_02814
upp	Uracil phosphoribosyltransferase	6	6	1	1	13190	1	18310		542	629	614	HKJLIMMI_02996				AMPHOPKM_01136	CIEPAKFK_01390	KNFCACEF_00062	GEGKNLBO_02554	KLAIDMKH_00733
group_297	PhoH-like protein	6	6	1	1	27693	6	67		953	959	956	HKJLIMMI_03446				AMPHOPKM_01507	CIEPAKFK_00595	KNFCACEF_00256	GEGKNLBO_02314	KLAIDMKH_01167
rplGA	putative ribosomal protein YlxQ	6	6	1	1	21890	1	2750		320	320	320		ALDMDNAO_00924	PDBPBPEK_01386		AMPHOPKM_01014			GEGKNLBO_03212	KLAIDMKH_02340	COJKOGOP_02701
gmk	Guanylate kinase	6	6	1	1	6291	1	26622		620	644	624		ALDMDNAO_01018	PDBPBPEK_01290		AMPHOPKM_00919			GEGKNLBO_03884	KLAIDMKH_02437	COJKOGOP_02607
group_309	hypothetical protein	6	6	1	1	30115	1	23606		272	272	272		ALDMDNAO_01088	PDBPBPEK_01155		AMPHOPKM_00826			GEGKNLBO_03252	KLAIDMKH_02633	COJKOGOP_02234
wbpD	UDP-2-acetamido-3-amino-2,3-dideoxy-D-glucuronate N-acetyltransferase	6	6	1	1	1431	1	6241		731	731	731		ALDMDNAO_01339	PDBPBPEK_00935		AMPHOPKM_00603			GEGKNLBO_03500	KLAIDMKH_02940	COJKOGOP_01958
glpX	Fructose-1,6-bisphosphatase class 2	6	6	1	1	12599	1	18211		962	962	962		ALDMDNAO_01645	PDBPBPEK_00667		AMPHOPKM_01150			GEGKNLBO_02540	KLAIDMKH_00747	COJKOGOP_01726
rpsT	30S ribosomal protein S20	6	6	1	1	27627	133	222		248	248	248		ALDMDNAO_02133	PDBPBPEK_02473		AMPHOPKM_01489			GEGKNLBO_02296	KLAIDMKH_01186	COJKOGOP_01261
rplD	50S ribosomal protein L4	6	6	1	1	29310	32	1		623	623	623		ALDMDNAO_03392	PDBPBPEK_04036		AMPHOPKM_01409			GEGKNLBO_04055	KLAIDMKH_03658	COJKOGOP_01531
rpsE	30S ribosomal protein S5	6	6	1	1	29167	8	12		500	500	500		ALDMDNAO_03408	PDBPBPEK_04020		AMPHOPKM_01425			GEGKNLBO_04039	KLAIDMKH_03642	COJKOGOP_01515
rluB	Ribosomal large subunit pseudouridine synthase B	6	6	1	1	22295	1	19259		734	737	734		ALDMDNAO_03506	PDBPBPEK_01494		AMPHOPKM_00459			GEGKNLBO_02901	KLAIDMKH_01460	COJKOGOP_02818
speB	Agmatinase	6	6	1	1	15139	1	8782		872	872	872			PDBPBPEK_00635	ALIABDPI_01750	AMPHOPKM_01194			GEGKNLBO_02500	KLAIDMKH_00792	COJKOGOP_01694
gatC	Aspartyl/glutamyl-tRNA(Asn/Gln) amidotransferase subunit C	6	6	1	1	20672	1	21798		290	290	290	HKJLIMMI_02536				AMPHOPKM_03670	CIEPAKFK_03644	KNFCACEF_00557	GEGKNLBO_00803	KLAIDMKH_04477
chrR	Chromate reductase	6	6	1	1	15452	1	27504		602	725	623	HKJLIMMI_03578			ALIABDPI_00421	AMPHOPKM_00046	CIEPAKFK_03496		GEGKNLBO_03792	KLAIDMKH_01879
rpmI	50S ribosomal protein L35	6	6	1	1	31620	1	22672		200	200	200		ALDMDNAO_01908			AMPHOPKM_02010	CIEPAKFK_02738		GEGKNLBO_03788	KLAIDMKH_03548	COJKOGOP_00563
sucD_1	Succinate--CoA ligase [ADP-forming] subunit alpha	6	6	1	1	6150	4	127		902	902	902			PDBPBPEK_01329	ALIABDPI_01052	AMPHOPKM_00959			GEGKNLBO_03845	KLAIDMKH_02396	COJKOGOP_02646
gerE	Spore germination protein GerE	6	6	1	1	3674	1	24993		224	224	224			PDBPBPEK_02597		AMPHOPKM_01947	CIEPAKFK_02690		GEGKNLBO_00526	KLAIDMKH_01324	COJKOGOP_00612
rpmD	50S ribosomal protein L30	5	5	1	1	29162	8	11		182	182	182		ALDMDNAO_03409	PDBPBPEK_04019		AMPHOPKM_01426				KLAIDMKH_03641	COJKOGOP_01514
miaB	tRNA-2-methylthio-N(6)-dimethylallyladenosine synthase	5	5	1	1	22063	1	21163		938	1547	1425			PDBPBPEK_01421		AMPHOPKM_04258			GEGKNLBO_01752	KLAIDMKH_02303	COJKOGOP_02741
mdeA	L-methionine gamma-lyase	5	5	1	1	24493	1	16350		248	1253	1049			PDBPBPEK_01441		AMPHOPKM_00534			GEGKNLBO_02218	KLAIDMKH_01508	COJKOGOP_02767
frdB	Fumarate reductase iron-sulfur subunit	5	5	1	1	3672	1	24560		776	776	776				ALIABDPI_00120	AMPHOPKM_01949			GEGKNLBO_00528	KLAIDMKH_01326	COJKOGOP_00610
group_171	hypothetical protein	5	5	1	1	26113	1	3604		221	221	221	HKJLIMMI_00749		PDBPBPEK_00203			CIEPAKFK_00711	KNFCACEF_01180			COJKOGOP_03278
livH	High-affinity branched-chain amino acid transport system permease protein LivH	5	5	1	1	18185	1	3201		875	875	875	HKJLIMMI_01481			ALIABDPI_00722		CIEPAKFK_01976	KNFCACEF_02638			COJKOGOP_03158
ysdC_1	Putative aminopeptidase YsdC	5	5	1	1	31345	1	22179		1073	1073	1073	HKJLIMMI_02319		PDBPBPEK_02730			CIEPAKFK_02826	KNFCACEF_01584			COJKOGOP_01976
group_192	Gluconate 2-dehydrogenase flavoprotein	5	5	1	1	8275	1	20822		1724	1724	1724	HKJLIMMI_02453	ALDMDNAO_03905				CIEPAKFK_00961	KNFCACEF_01004	GEGKNLBO_00419
sodA	Superoxide dismutase [Mn]	5	5	1	1	27863	141	50		608	608	608	HKJLIMMI_03480			ALIABDPI_00313		CIEPAKFK_00481	KNFCACEF_02144			COJKOGOP_00783
plsY_4	Glycerol-3-phosphate acyltransferase	5	5	1	1	26148	1	19056		152	578	492		ALDMDNAO_00149	PDBPBPEK_03139		AMPHOPKM_03860				KLAIDMKH_04498	COJKOGOP_03165
rpmG2	50S ribosomal protein L33 2	5	5	1	1	4966	1	24387		149	149	149					AMPHOPKM_03415	CIEPAKFK_03854		GEGKNLBO_01033	KLAIDMKH_03936	COJKOGOP_00264
ffh	Signal recognition particle protein	5	5	1	1	5775	1	26365		1355	1355	1355	HKJLIMMI_00248		PDBPBPEK_01317			CIEPAKFK_02393	KNFCACEF_03034			COJKOGOP_02634
sigG	RNA polymerase sigma-G factor	5	5	1	1	6477	1	23699		779	788	782	HKJLIMMI_01874		PDBPBPEK_01189			CIEPAKFK_02449	KNFCACEF_03089			COJKOGOP_02544
group_290	hypothetical protein	5	5	1	1	13861	1	8335		1178	1184	1179	HKJLIMMI_02619				AMPHOPKM_02349		KNFCACEF_01079	GEGKNLBO_02114	KLAIDMKH_00245
yabP	Spore protein YabP	5	5	1	1	14584	3	48		302	302	302		ALDMDNAO_00583	PDBPBPEK_00063			CIEPAKFK_01542	KNFCACEF_00108			COJKOGOP_02114
codY	GTP-sensing transcriptional pleiotropic repressor CodY	5	5	1	1	6132	4	114		779	779	779		ALDMDNAO_00972	PDBPBPEK_01338		AMPHOPKM_00966			GEGKNLBO_03838	KLAIDMKH_02388
fbaA	putative fructose-bisphosphate aldolase	5	5	1	1	13272	1	8665		857	857	857		ALDMDNAO_01649			AMPHOPKM_01153			GEGKNLBO_02537	KLAIDMKH_00750	COJKOGOP_01723
smpB	SsrA-binding protein	5	5	1	1	5253	1	25044		467	470	468		ALDMDNAO_04060			AMPHOPKM_03318			GEGKNLBO_03448	KLAIDMKH_04009	COJKOGOP_03916
gyrA	DNA gyrase subunit A	5	5	1	1	28688	1	9289		2504	2519	2508			PDBPBPEK_00006		AMPHOPKM_04237			GEGKNLBO_02133	KLAIDMKH_03837	COJKOGOP_03741
srrA_1	Transcriptional regulatory protein SrrA	5	5	1	1	14005	1	8486		692	695	692			PDBPBPEK_00229		AMPHOPKM_02285			GEGKNLBO_01508	KLAIDMKH_00308	COJKOGOP_02307
group_329	hypothetical protein	5	5	1	1	10735	1	27133		1895	1895	1895			PDBPBPEK_00425		AMPHOPKM_03762			GEGKNLBO_01587	KLAIDMKH_04272	COJKOGOP_03465
carB	Carbamoyl-phosphate synthase large chain	5	5	1	1	6385	1	26753		3197	3197	3197			PDBPBPEK_01204		AMPHOPKM_00876			GEGKNLBO_03743	KLAIDMKH_02487	COJKOGOP_02559
hslV	ATP-dependent protease subunit HslV	5	5	1	1	6145	4	119		548	554	549			PDBPBPEK_01336		AMPHOPKM_00964			GEGKNLBO_03840	KLAIDMKH_02390	COJKOGOP_02651
korA	2-oxoglutarate oxidoreductase subunit KorA	5	5	1	1	22040	1	21161		1742	1754	1744			PDBPBPEK_01419		AMPHOPKM_04256			GEGKNLBO_01750	KLAIDMKH_02305	COJKOGOP_02739
livH_1	High-affinity branched-chain amino acid transport system permease protein LivH	5	5	1	1	17247	1	28206		860	860	860			PDBPBPEK_01998		AMPHOPKM_00124			GEGKNLBO_03058	KLAIDMKH_01958	COJKOGOP_01046
ccpN	Transcriptional repressor CcpN	5	5	1	1	26831	24	7		638	638	638			PDBPBPEK_02445		AMPHOPKM_01515			GEGKNLBO_01318	KLAIDMKH_01159	COJKOGOP_00760
aroF	Phospho-2-dehydro-3-deoxyheptonate aldolase	5	5	1	1	31115	1	10203		1085	1085	1085			PDBPBPEK_02719		AMPHOPKM_02072			GEGKNLBO_02453	KLAIDMKH_03484	COJKOGOP_01987
metK	S-adenosylmethionine synthase	5	5	1	1	6949	1	10311		1196	1196	1196			PDBPBPEK_02760		AMPHOPKM_02115			GEGKNLBO_01156	KLAIDMKH_03438	COJKOGOP_02175
rplI	50S ribosomal protein L9	5	5	1	1	28802	25	7		449	449	449			PDBPBPEK_04209		AMPHOPKM_04210			GEGKNLBO_02160	KLAIDMKH_03810	COJKOGOP_03768
group_344	hypothetical protein	5	5	1	1	22064	1	21195		434	434	434				ALIABDPI_00894	AMPHOPKM_04259			GEGKNLBO_01753	KLAIDMKH_02301	COJKOGOP_02742
group_345	hypothetical protein	5	5	1	1	6503	1	26781		350	353	350				ALIABDPI_01146	AMPHOPKM_00854			GEGKNLBO_02869	KLAIDMKH_02507	COJKOGOP_02898
group_436	hypothetical protein	5	5	1	1	11500	1	13188		176	176	176	HKJLIMMI_00123	ALDMDNAO_03304	PDBPBPEK_04125			CIEPAKFK_03314	KNFCACEF_03389
era	GTPase Era	5	5	1	1	27707	6	56		920	920	920		ALDMDNAO_02162			AMPHOPKM_01512			GEGKNLBO_02319	KLAIDMKH_01162	COJKOGOP_01284
group_786	hypothetical protein	5	5	1	1	10007	1	27364		182	182	182		ALDMDNAO_02379			AMPHOPKM_01239			GEGKNLBO_03990	KLAIDMKH_00848	COJKOGOP_02499
ybiT_1	putative ABC transporter ATP-binding protein YbiT	5	5	1	1	10016	1	27358		1562	1568	1566		ALDMDNAO_02380	PDBPBPEK_00573		AMPHOPKM_01240			GEGKNLBO_03991	KLAIDMKH_00849
ybiT_2	putative ABC transporter ATP-binding protein YbiT	5	5	1	1	17382	1	29008		1595	1604	1601		ALDMDNAO_02708			AMPHOPKM_00216			GEGKNLBO_01303	KLAIDMKH_02056	COJKOGOP_03064
ssbA	Single-stranded DNA-binding protein A	5	5	1	1	28784	7	38		500	515	506		ALDMDNAO_03240			AMPHOPKM_04214			GEGKNLBO_02156	KLAIDMKH_03814	COJKOGOP_03764
rplO	50S ribosomal protein L15	5	5	1	1	29165	8	9		440	440	440		ALDMDNAO_03410			AMPHOPKM_01427			GEGKNLBO_04037	KLAIDMKH_03640	COJKOGOP_01513
queF	NADPH-dependent 7-cyano-7-deazaguanine reductase	5	5	1	1	13752	1	8279		500	560	512			PDBPBPEK_00301		AMPHOPKM_02378			GEGKNLBO_00213	KLAIDMKH_00197	COJKOGOP_01606
citB	Aconitate hydratase A	5	5	1	1	17196	1	28158		2708	2708	2708			PDBPBPEK_02005		AMPHOPKM_00117			GEGKNLBO_03051	KLAIDMKH_01951	COJKOGOP_01038
group_838	hypothetical protein	5	5	1	1	27281	134	195		455	455	455			PDBPBPEK_02530		AMPHOPKM_01859			GEGKNLBO_00998	KLAIDMKH_01251	COJKOGOP_01202
group_844	hypothetical protein	5	5	1	1	4169	137	66		266	266	266			PDBPBPEK_02843		AMPHOPKM_03461			GEGKNLBO_02392	KLAIDMKH_03877	COJKOGOP_02074
whiA	Sporulation transcription regulator WhiA	5	5	1	1	5277	1	25724		941	941	941			PDBPBPEK_03019		AMPHOPKM_03298			GEGKNLBO_03558	KLAIDMKH_04031	COJKOGOP_03937
ychF	Ribosome-binding ATPase YchF	5	5	1	1	28781	7	54		1100	1100	1100			PDBPBPEK_04218		AMPHOPKM_04217			GEGKNLBO_02153	KLAIDMKH_03817	COJKOGOP_03761
group_1004	Gluconate 2-dehydrogenase flavoprotein	4	4	1	1	8511	1	11302		1715	1715	1715					AMPHOPKM_02557	CIEPAKFK_00949			KLAIDMKH_03192	COJKOGOP_00308
fumC	Fumarate hydratase class II	4	4	1	1	9289	1	11622		1376	1376	1376					AMPHOPKM_02667			GEGKNLBO_02921	KLAIDMKH_03305	COJKOGOP_00189
ppaC	Manganese-dependent inorganic pyrophosphatase	4	4	1	1	9336	1	11733		926	929	928					AMPHOPKM_02697			GEGKNLBO_03194	KLAIDMKH_03337	COJKOGOP_00155
gltS_1	Sodium/glutamate symporter	4	4	1	1	16785	1	1774		392	1190	990					AMPHOPKM_03057	CIEPAKFK_03880		GEGKNLBO_00144	KLAIDMKH_00038
hisG	ATP phosphoribosyltransferase	4	4	1	1	5290	1	25740		629	629	629					AMPHOPKM_03287			GEGKNLBO_03547	KLAIDMKH_04042	COJKOGOP_03948
sufS	Cysteine desulfurase SufS	4	4	1	1	4218	1	24244		1229	1229	1229					AMPHOPKM_03451			GEGKNLBO_02629	KLAIDMKH_03887	COJKOGOP_02085
sufU	Zinc-dependent sulfurtransferase SufU	4	4	1	1	4216	1	24243		434	443	437					AMPHOPKM_03452			GEGKNLBO_02628	KLAIDMKH_03886	COJKOGOP_02084
argH	Argininosuccinate lyase	4	4	1	1	24179	1	15432		1373	1373	1373					AMPHOPKM_03982			GEGKNLBO_00733	KLAIDMKH_01832	COJKOGOP_01310
group_1089	hypothetical protein	4	4	1	1	2901	1	26206		185	185	185					AMPHOPKM_04057			GEGKNLBO_03972	KLAIDMKH_04153	COJKOGOP_01443
garR	2-hydroxy-3-oxopropionate reductase	4	4	1	1	3080	1	25908		893	893	893					AMPHOPKM_04127			GEGKNLBO_01810	KLAIDMKH_04087	COJKOGOP_03987
mntB_1	Manganese transport system membrane protein MntB	4	4	1	1	29009	1	14440		893	893	893					AMPHOPKM_04150			GEGKNLBO_02344	KLAIDMKH_03754	COJKOGOP_03834
artM_5	Arginine transport ATP-binding protein ArtM	4	4	1	1	28971	1	14388		734	734	734					AMPHOPKM_04177			GEGKNLBO_01377	KLAIDMKH_03779	COJKOGOP_03802
mnmG	tRNA uridine 5-carboxymethylaminomethyl modification enzyme MnmG	4	4	1	1	28712	192	14		1889	1889	1889					AMPHOPKM_04226			GEGKNLBO_02144	KLAIDMKH_03826	COJKOGOP_03752
gyrB	DNA gyrase subunit B	4	4	1	1	28689	1	9286		1922	1928	1926					AMPHOPKM_04236			GEGKNLBO_02134	KLAIDMKH_03836	COJKOGOP_03742
hslR	Heat shock protein 15	4	4	1	1	14773	3	16		290	290	290					AMPHOPKM_04332			GEGKNLBO_03996	KLAIDMKH_03001	COJKOGOP_02115
yfkM	General stress protein 18	4	4	1	1	8158	1	20772		512	515	514					AMPHOPKM_04408			GEGKNLBO_00402	KLAIDMKH_03066	COJKOGOP_00438
purQ	Phosphoribosylformylglycinamidine synthase subunit PurQ	4	4	1	1	20613	1	21740		686	686	686					AMPHOPKM_04490			GEGKNLBO_00817	KLAIDMKH_04462	COJKOGOP_02273
group_1235	50S ribosomal protein L35	4	4	1	1	31618	1	22661		200	200	200	HKJLIMMI_01638		PDBPBPEK_02651	ALIABDPI_00089			KNFCACEF_01675
group_1237	S-adenosylmethionine decarboxylase proenzyme	4	4	1	1	31210	1	10067		383	383	383	HKJLIMMI_01644	ALDMDNAO_01902				CIEPAKFK_02744	KNFCACEF_01669
gatB	Aspartyl/glutamyl-tRNA(Asn/Gln) amidotransferase subunit B	4	4	1	1	20332	1	21428		1427	1427	1427	HKJLIMMI_02534		PDBPBPEK_03369			CIEPAKFK_03646	KNFCACEF_00559
group_1321	hypothetical protein	4	4	1	1	14739	3	120		173	173	173	HKJLIMMI_03070				AMPHOPKM_04318			GEGKNLBO_03516	KLAIDMKH_02987
group_1334	NADPH-dependent 7-cyano-7-deazaguanine reductase	4	4	1	1	25719	1	3801		500	500	500	HKJLIMMI_03197			ALIABDPI_01502		CIEPAKFK_00940	KNFCACEF_01035
opuCB	Glycine betaine/carnitine/choline transport system permease protein OpuCB	4	4	1	1	11042	1	12663		653	653	653	HKJLIMMI_03267			ALIABDPI_01648			KNFCACEF_03502	GEGKNLBO_01397
group_1398	RNA polymerase sigma-G factor	4	4	1	1	6460	1	26769		782	782	782		ALDMDNAO_01054			AMPHOPKM_00860			GEGKNLBO_02874	KLAIDMKH_02502
cspB	Cold shock protein CspB	4	4	1	1	26576	1	368		203	203	203			PDBPBPEK_01713		AMPHOPKM_00272			GEGKNLBO_01660	KLAIDMKH_02131
argG	Argininosuccinate synthase	4	4	1	1	24295	1	15433		1208	1208	1208			PDBPBPEK_02084		AMPHOPKM_03981			GEGKNLBO_00732	KLAIDMKH_01831
group_1482	hypothetical protein	4	4	1	1	27616	133	219		134	134	134			PDBPBPEK_02475		AMPHOPKM_01487			GEGKNLBO_02294	KLAIDMKH_01188
rplT	50S ribosomal protein L20	4	4	1	1	31622	1	22674		359	359	359			PDBPBPEK_02650		AMPHOPKM_02009			GEGKNLBO_03789	KLAIDMKH_03549
cmpD_2	Bicarbonate transport ATP-binding protein CmpD	4	4	1	1	24784	1	18498		797	803	800			PDBPBPEK_03879		AMPHOPKM_03908				KLAIDMKH_01739	COJKOGOP_01326
mutS2_1	Endonuclease MutS2	4	4	1	1	19011	1	15682		335	2363	1856					AMPHOPKM_01962			GEGKNLBO_00541	KLAIDMKH_01339	COJKOGOP_00597
yabJ_3	2-iminobutanoate/2-iminopropanoate deaminase	4	4	1	1	14745	3	123		371	371	371				ALIABDPI_03012	AMPHOPKM_04321			GEGKNLBO_03513	KLAIDMKH_02990
xerC_3	Tyrosine recombinase XerC	4	4	1	1	30805	1	22499		839	839	839	HKJLIMMI_01382			ALIABDPI_03339			KNFCACEF_01595		KLAIDMKH_03597
mtrB	Transcription attenuation protein MtrB	4	4	1	1	19372	1	19546		221	221	221					AMPHOPKM_00428			GEGKNLBO_00954	KLAIDMKH_02235	COJKOGOP_00743
der_1	GTPase Der	4	4	1	1	27551	133	176		338	1103	911					AMPHOPKM_01477	CIEPAKFK_00625		GEGKNLBO_02284	KLAIDMKH_01201
group_1721	hypothetical protein	4	4	1	1	24437	1	16291		215	215	215					AMPHOPKM_00571			GEGKNLBO_00677	KLAIDMKH_01555	COJKOGOP_02926
livH_5	High-affinity branched-chain amino acid transport system permease protein LivH	4	4	1	1	26304	1	17358		875	875	875			PDBPBPEK_01695		AMPHOPKM_00293			GEGKNLBO_00746	KLAIDMKH_02152
speH	S-adenosylmethionine decarboxylase proenzyme	4	4	1	1	31524	1	10020		383	383	383					AMPHOPKM_02016			GEGKNLBO_03779	KLAIDMKH_03542	COJKOGOP_00554
potA_5	Spermidine/putrescine import ATP-binding protein PotA	4	4	1	1	30543	1	23132		1106	1106	1106					AMPHOPKM_00774			GEGKNLBO_02841	KLAIDMKH_02736	COJKOGOP_03612
ytcD	putative HTH-type transcriptional regulator YtcD	4	4	1	1	10595	1	12286		371	374	373					AMPHOPKM_03759			GEGKNLBO_02649	KLAIDMKH_04275	COJKOGOP_03468
ywhB	2-hydroxymuconate tautomerase	4	4	1	1	15149	1	8789		185	185	185					AMPHOPKM_01199			GEGKNLBO_02495	KLAIDMKH_00797	COJKOGOP_01690
rsfA_1	Prespore-specific transcriptional regulator RsfA	4	4	1	1	15163	1	8838		623	626	623					AMPHOPKM_01203			GEGKNLBO_02757	KLAIDMKH_00801	COJKOGOP_01686
lepA	Elongation factor 4	4	4	1	1	27631	133	229		1829	1829	1829					AMPHOPKM_01492			GEGKNLBO_02299	KLAIDMKH_01183	COJKOGOP_01264
frdA	Fumarate reductase flavoprotein subunit	4	4	1	1	18942	1	15844		1757	1757	1757					AMPHOPKM_01950			GEGKNLBO_00529	KLAIDMKH_01327	COJKOGOP_00609
bshB2	putative N-acetyl-alpha-D-glucosaminyl L-malate deacetylase 2	4	4	1	1	15181	1	8858		491	686	637					AMPHOPKM_01215			GEGKNLBO_02745	KLAIDMKH_00814	COJKOGOP_01673
serA	D-3-phosphoglycerate dehydrogenase	4	4	1	1	18746	1	17244		1019	1586	1444					AMPHOPKM_03567			GEGKNLBO_00856	KLAIDMKH_04548	COJKOGOP_01126
esxA	ESAT-6 secretion system extracellular protein A	4	4	1	1	1284	1	5389		293	293	293					AMPHOPKM_02853	CIEPAKFK_01204	KNFCACEF_01987		KLAIDMKH_00476
group_256	hypothetical protein	4	4	1	1	28757	7	61		200	200	200	HKJLIMMI_00205					CIEPAKFK_03402	KNFCACEF_03452			COJKOGOP_03760
group_263	hypothetical protein	4	4	1	1	27060	134	224		455	455	455	HKJLIMMI_00599	ALDMDNAO_02073				CIEPAKFK_00674	KNFCACEF_01787
group_265	putative ABC transporter ATP-binding protein	4	4	1	1	9480	1	11824		1862	1865	1862	HKJLIMMI_00676				AMPHOPKM_03790			GEGKNLBO_01559	KLAIDMKH_04248
group_266	hypothetical protein	4	4	1	1	5441	1	20371		137	137	137	HKJLIMMI_00824					CIEPAKFK_00035	KNFCACEF_01481			COJKOGOP_00109
group_267	hypothetical protein	4	4	1	1	9582	1	28716		149	149	149	HKJLIMMI_01045	ALDMDNAO_03785				CIEPAKFK_00266	KNFCACEF_01282
ydcV_1	Inner membrane ABC transporter permease protein YdcV	4	4	1	1	16735	1	1692		785	785	785	HKJLIMMI_01263				AMPHOPKM_03089			GEGKNLBO_00109	KLAIDMKH_00006
sugB	Trehalose transport system permease protein SugB	4	4	1	1	16739	1	1695		833	836	834	HKJLIMMI_01264				AMPHOPKM_03088			GEGKNLBO_00110	KLAIDMKH_00007
sbp	Sulfate-binding protein	4	4	1	1	16744	1	1700		1088	1088	1088	HKJLIMMI_01266				AMPHOPKM_03086			GEGKNLBO_00112	KLAIDMKH_00009
group_2705	NADH dehydrogenase-like protein	4	4	1	1	4123	1	10552		1211	1211	1211					AMPHOPKM_03472			GEGKNLBO_02401	KLAIDMKH_03866	COJKOGOP_02065
dsbD	Thiol:disulfide interchange protein DsbD	4	4	1	1	22898	1	27848		710	728	719	HKJLIMMI_01331			ALIABDPI_00570		CIEPAKFK_02189	KNFCACEF_02454
rocA1	1-pyrroline-5-carboxylate dehydrogenase 1	4	4	1	1	4035	1	10475		1544	1544	1544					AMPHOPKM_03500			GEGKNLBO_02429	KLAIDMKH_03844	COJKOGOP_02038
group_272	hypothetical protein	4	4	1	1	30762	1	27863		248	251	250	HKJLIMMI_01341			ALIABDPI_00578		CIEPAKFK_02180	KNFCACEF_02464
rlmN_1	putative dual-specificity RNA methyltransferase RlmN	4	4	1	1	17789	1	3489		1070	1073	1072	HKJLIMMI_01526	ALDMDNAO_03595				CIEPAKFK_01910	KNFCACEF_02690
group_277	Carbamoyl-phosphate synthase large chain	4	4	1	1	2469	1	26555		3197	3197	3197	HKJLIMMI_01859			ALIABDPI_01126		CIEPAKFK_02434	KNFCACEF_03074
oppD_4	Oligopeptide transport ATP-binding protein OppD	4	4	1	1	1652	1	7358		1055	1064	1061	HKJLIMMI_02243	ALDMDNAO_01226				CIEPAKFK_01022	KNFCACEF_03247
scoA_2	putative succinyl-CoA:3-ketoacid coenzyme A transferase subunit A	4	4	1	1	6918	1	9664		689	725	698	HKJLIMMI_02339	ALDMDNAO_01771				CIEPAKFK_02850	KNFCACEF_01565
group_285	hypothetical protein	4	4	1	1	30499	1	22787		188	263	206	HKJLIMMI_02572	ALDMDNAO_01181				CIEPAKFK_02564	KNFCACEF_03198
glnQ	Glutamine transport ATP-binding protein GlnQ	4	4	1	1	192	1	4174		728	728	728	HKJLIMMI_02691		PDBPBPEK_00729			CIEPAKFK_01340	KNFCACEF_01850
group_293	Fructose-1,6-bisphosphatase class 2	4	4	1	1	13244	1	18214		962	1025	977	HKJLIMMI_03012			ALIABDPI_01778		CIEPAKFK_01404	KNFCACEF_00723
queC	7-cyano-7-deazaguanine synthase	4	4	1	1	13739	1	8251		659	659	659	HKJLIMMI_03196		PDBPBPEK_00302					GEGKNLBO_00214		COJKOGOP_01607
typA	GTP-binding protein TypA/BipA	4	4	1	1	2179	1	14902		1844	1847	1846	HKJLIMMI_03544		PDBPBPEK_01131	ALIABDPI_01196			KNFCACEF_03146
mhqA_2	Putative ring-cleaving dioxygenase MhqA	4	4	1	1	15454	1	27505		983	983	983	HKJLIMMI_03577				AMPHOPKM_00045			GEGKNLBO_03791	KLAIDMKH_01878
mrpB_1	Na(+)/H(+) antiporter subunit B	4	4	1	1	4095	1	10567		422	422	422		ALDMDNAO_00022		ALIABDPI_01887	AMPHOPKM_03484			GEGKNLBO_02413
purS	Phosphoribosylformylglycinamidine synthase subunit PurS	4	4	1	1	20612	1	21739		254	254	254					AMPHOPKM_04491			GEGKNLBO_00818	KLAIDMKH_04461	COJKOGOP_02272
prfB	Peptide chain release factor 2	4	4	1	1	31961	1	5903		926	983	968		ALDMDNAO_01272			AMPHOPKM_00664			GEGKNLBO_03677	KLAIDMKH_02859
fosB_2	Metallothiol transferase FosB	4	4	1	1	24049	1	18565		263	395	362		ALDMDNAO_01627			AMPHOPKM_04371	CIEPAKFK_02232			KLAIDMKH_01681
group_318	Putative TrmH family tRNA/rRNA methyltransferase	4	4	1	1	29127	5	65		752	770	761		ALDMDNAO_03368	PDBPBPEK_04056	ALIABDPI_02551						COJKOGOP_01555
group_3186	hypothetical protein	4	4	1	1	8585	1	11429		509	512	510					AMPHOPKM_02597			GEGKNLBO_00335	KLAIDMKH_03234	COJKOGOP_00270
lysS	Lysine--tRNA ligase	4	4	1	1	14875	1	6547		1490	1589	1514			PDBPBPEK_00093		AMPHOPKM_04356			GEGKNLBO_03466	KLAIDMKH_03025
acoD	Acetaldehyde dehydrogenase 2	4	4	1	1	11482	1	13108		1520	1520	1520	HKJLIMMI_00114			ALIABDPI_02603		CIEPAKFK_03305	KNFCACEF_03381
hemL	Glutamate-1-semialdehyde 2,1-aminomutase	4	4	1	1	3563	1	24934		1292	1295	1292			PDBPBPEK_02565		AMPHOPKM_01896			GEGKNLBO_00492	KLAIDMKH_01293
group_346	hypothetical protein	4	4	1	1	17102	1	28122		206	209	206					AMPHOPKM_00091		KNFCACEF_02488	GEGKNLBO_03020	KLAIDMKH_01921
tdk	Thymidine kinase	4	4	1	1	13201	1	18321		596	611	599					AMPHOPKM_01147			GEGKNLBO_02543	KLAIDMKH_00744	COJKOGOP_01729
mmgB_1	putative 3-hydroxybutyryl-CoA dehydrogenase	4	4	1	1	13315	1	8722		851	851	851					AMPHOPKM_01163			GEGKNLBO_02528	KLAIDMKH_00761	COJKOGOP_01712
group_384	hypothetical protein	4	4	1	1	13996	1	8383		353	353	353					AMPHOPKM_02295			GEGKNLBO_01500	KLAIDMKH_00298	COJKOGOP_02316
nrdB	Ribonucleoside-diphosphate reductase subunit beta	4	4	1	1	13976	1	8376		1031	1031	1031					AMPHOPKM_02301			GEGKNLBO_01494	KLAIDMKH_00292	COJKOGOP_02322
tsaD	tRNA N6-adenosine threonylcarbamoyltransferase	4	4	1	1	16692	1	1671		1019	1019	1019					AMPHOPKM_03106			GEGKNLBO_00091	KLAIDMKH_04331	COJKOGOP_00024
crh	HPr-like protein Crh	4	4	1	1	5276	1	25713		257	257	257					AMPHOPKM_03299			GEGKNLBO_03559	KLAIDMKH_04030	COJKOGOP_03936
ltrA	Group II intron-encoded protein LtrA	4	4	1	1	5242	1	23900		1328	1328	1328	HKJLIMMI_03888				AMPHOPKM_03322	CIEPAKFK_00558	KNFCACEF_00301
purL	Phosphoribosylformylglycinamidine synthase subunit PurL	4	4	1	1	20614	1	21741		2231	2231	2231					AMPHOPKM_04489			GEGKNLBO_00816	KLAIDMKH_04463	COJKOGOP_02274
group_419	50S ribosomal protein L15	4	4	1	1	29290	8	25		440	440	440	HKJLIMMI_00020		PDBPBPEK_04018			CIEPAKFK_03210	KNFCACEF_03281
group_420	30S ribosomal protein S5	4	4	1	1	29292	8	27		500	500	500	HKJLIMMI_00022			ALIABDPI_02512		CIEPAKFK_03212	KNFCACEF_03283
group_424	50S ribosomal protein L4	4	4	1	1	29309	32	3		623	623	623	HKJLIMMI_00038			ALIABDPI_02528		CIEPAKFK_03228	KNFCACEF_03299
group_444	30S ribosomal protein S6	4	4	1	1	28788	7	8		290	311	304	HKJLIMMI_00193			ALIABDPI_02641		CIEPAKFK_03399	KNFCACEF_03449
group_445	Ribosome-binding ATPase YchF	4	4	1	1	28755	7	68		1100	1100	1100	HKJLIMMI_00204			ALIABDPI_02643		CIEPAKFK_03401	KNFCACEF_03451
group_542	hypothetical protein	4	4	1	1	29566	1	14594		1355	1355	1355	HKJLIMMI_01086					CIEPAKFK_03579	KNFCACEF_00869		KLAIDMKH_02599
cspLA	Cold shock-like protein CspLA	4	4	1	1	16771	1	1760		200	200	200		ALDMDNAO_00650			AMPHOPKM_03058			GEGKNLBO_00130	KLAIDMKH_00037
group_733	hypothetical protein	4	4	1	1	23268	1	18846		122	122	122	HKJLIMMI_03387				AMPHOPKM_04460				KLAIDMKH_01643	COJKOGOP_03171
tmpC_2	Membrane lipoprotein TmpC	4	4	1	1	21975	1	2593		1082	1082	1082	HKJLIMMI_03680				AMPHOPKM_04239			GEGKNLBO_01732	KLAIDMKH_02322
group_779	Nucleoid-associated protein	4	4	1	1	9882	1	9306		317	320	319	HKJLIMMI_03847			ALIABDPI_03259		CIEPAKFK_01716	KNFCACEF_00013
group_784	Superoxide dismutase [Mn]	4	4	1	1	27921	190	28		608	608	608		ALDMDNAO_02189			AMPHOPKM_01550			GEGKNLBO_01341	KLAIDMKH_01123
accC	Biotin carboxylase	4	4	1	1	23673	1	13775		1349	1349	1349		ALDMDNAO_02235			AMPHOPKM_01742			GEGKNLBO_01599	KLAIDMKH_00997
hpsN	Sulfopropanediol 3-dehydrogenase	4	4	1	1	10407	1	12495		1277	1277	1277		ALDMDNAO_02493			AMPHOPKM_03725			GEGKNLBO_02675	KLAIDMKH_04311
serS	Serine--tRNA ligase	4	4	1	1	9843	1	9329		1274	1274	1274			PDBPBPEK_00017		AMPHOPKM_04476			GEGKNLBO_03762	KLAIDMKH_03036
spoVG	Putative septation protein SpoVG	4	4	1	1	14746	3	124		290	293	290			PDBPBPEK_00052		AMPHOPKM_04322			GEGKNLBO_03960	KLAIDMKH_02991
group_795	hypothetical protein	4	4	1	1	15036	1	6745		194	200	197			PDBPBPEK_00162		AMPHOPKM_02211			GEGKNLBO_03392	KLAIDMKH_00389
fabF_2	3-oxoacyl-[acyl-carrier-protein] synthase 2	4	4	1	1	31877	1	5855		1232	1235	1234			PDBPBPEK_01020		AMPHOPKM_00693			GEGKNLBO_03647	KLAIDMKH_02826
pdhD_1	Dihydrolipoyl dehydrogenase	4	4	1	1	30412	1	23497		1412	1412	1412			PDBPBPEK_01116		AMPHOPKM_00787			GEGKNLBO_03224	KLAIDMKH_02722
sdhA	L-serine dehydratase, alpha chain	4	4	1	1	6224	1	26410		899	899	899			PDBPBPEK_01306		AMPHOPKM_00936			GEGKNLBO_03868	KLAIDMKH_02421
group_813	hypothetical protein	4	4	1	1	6197	138	53		233	233	233			PDBPBPEK_01319		AMPHOPKM_00949				KLAIDMKH_02406	COJKOGOP_02636
lptB_3	Lipopolysaccharide export system ATP-binding protein LptB	4	4	1	1	26306	1	17356		788	794	789			PDBPBPEK_01697		AMPHOPKM_00291			GEGKNLBO_00744	KLAIDMKH_02150
ribH	6,7-dimethyl-8-ribityllumazine synthase	4	4	1	1	16860	1	27526		464	464	464			PDBPBPEK_02050		AMPHOPKM_00044			GEGKNLBO_02970	KLAIDMKH_01877
hutU_1	Urocanate hydratase	4	4	1	1	19030	1	15651		1718	1718	1718					AMPHOPKM_01982			GEGKNLBO_00557	KLAIDMKH_01361	COJKOGOP_00578
hemE	Uroporphyrinogen decarboxylase	4	4	1	1	2999	1	26114		1052	1052	1052			PDBPBPEK_03156		AMPHOPKM_04077			GEGKNLBO_03485	KLAIDMKH_04133
ttdB	L(+)-tartrate dehydratase subunit beta	4	4	1	1	18678	1	17205		1529	1529	1529			PDBPBPEK_03274		AMPHOPKM_03537			GEGKNLBO_00825	KLAIDMKH_04579
cshA	ATP-dependent RNA helicase CshA	4	4	1	1	7236	1	10756		1541	1571	1550			PDBPBPEK_03650		AMPHOPKM_02749			GEGKNLBO_03295	KLAIDMKH_03389
group_851	hypothetical protein	4	4	1	1	15513	1	2036		383	383	383				ALIABDPI_02235	AMPHOPKM_00022		KNFCACEF_00858		KLAIDMKH_01859
aroC	Chorismate synthase	4	4	1	1	19407	1	19523		1181	1181	1181					AMPHOPKM_00422			GEGKNLBO_00948	KLAIDMKH_02229	COJKOGOP_00737
group_892	hypothetical protein	4	4	1	1	30553	1	23122		992	992	992					AMPHOPKM_00766			GEGKNLBO_02833	KLAIDMKH_02744	COJKOGOP_03620
sdhB	L-serine dehydratase, beta chain	4	4	1	1	6227	1	26420		662	662	662					AMPHOPKM_00935			GEGKNLBO_03869	KLAIDMKH_02422	COJKOGOP_02622
nusA	Transcription termination/antitermination protein NusA	4	4	1	1	21884	1	2746		1130	1130	1130					AMPHOPKM_01012			GEGKNLBO_03210	KLAIDMKH_02342	COJKOGOP_02699
group_912	hypothetical protein	4	4	1	1	21885	1	2747		278	278	278					AMPHOPKM_01013			GEGKNLBO_03211	KLAIDMKH_02341	COJKOGOP_02700
glnQ_1	Glutamine transport ATP-binding protein GlnQ	4	4	1	1	12811	1	4346		728	728	728					AMPHOPKM_01089			GEGKNLBO_02602	KLAIDMKH_00685	COJKOGOP_01802
lutA	Lactate utilization protein A	4	4	1	1	13318	1	8743		2153	2162	2155					AMPHOPKM_01165			GEGKNLBO_02526	KLAIDMKH_00763	COJKOGOP_01710
argS_1	Arginine--tRNA ligase	4	4	1	1	15135	1	8768		1667	1667	1667					AMPHOPKM_01192			GEGKNLBO_02502	KLAIDMKH_00790	COJKOGOP_01696
pdxK	Pyridoxine kinase	4	4	1	1	15179	1	8855		833	833	833					AMPHOPKM_01213			GEGKNLBO_02747	KLAIDMKH_00812	COJKOGOP_01675
ricR	Copper-sensing transcriptional repressor RicR	4	4	1	1	11114	1	12687		260	260	260					AMPHOPKM_01320	CIEPAKFK_00863		GEGKNLBO_01421	KLAIDMKH_02566
gcvPA_1	putative glycine dehydrogenase (decarboxylating) subunit 1	4	4	1	1	28334	1	13527		1346	1346	1346					AMPHOPKM_01722			GEGKNLBO_01368	KLAIDMKH_01018	COJKOGOP_00810
group_956	hypothetical protein	4	4	1	1	23935	1	18047		797	797	797					AMPHOPKM_01767			GEGKNLBO_01640	KLAIDMKH_00969	COJKOGOP_00861
valS	Valine--tRNA ligase	4	4	1	1	3558	1	24880		2642	2642	2642					AMPHOPKM_01891			GEGKNLBO_00487	KLAIDMKH_01286	COJKOGOP_01178
group_976	Ferredoxin--NADP reductase	4	4	1	1	6892	1	10285		1256	1259	1257					AMPHOPKM_02095			GEGKNLBO_01134	KLAIDMKH_03459	COJKOGOP_02159
azoR4	FMN-dependent NADH-azoreductase 4	3	3	1	1	8316	1	20948		644	644	644					AMPHOPKM_02511			GEGKNLBO_00460	KLAIDMKH_03113
clpP_1	ATP-dependent Clp protease proteolytic subunit	3	3	1	1	8466	1	20901		575	575	575					AMPHOPKM_02529				KLAIDMKH_03097	COJKOGOP_00335
group_1002	hypothetical protein	3	3	1	1	8485	1	20940		890	911	897					AMPHOPKM_02538			GEGKNLBO_00468	KLAIDMKH_03089
yfiZ	putative siderophore transport system permease protein YfiZ	3	3	1	1	8493	1	20932		995	1004	1001					AMPHOPKM_02546			GEGKNLBO_00476	KLAIDMKH_03081
fabI	Enoyl-[acyl-carrier-protein] reductase [NADH] FabI	3	3	1	1	8539	1	11398		779	779	779					AMPHOPKM_02568			GEGKNLBO_00364	KLAIDMKH_03203
rihA_3	Pyrimidine-specific ribonucleoside hydrolase RihA	3	3	1	1	8563	1	11407		956	956	956					AMPHOPKM_02575			GEGKNLBO_00357	KLAIDMKH_03210
group_1010	hypothetical protein	3	3	1	1	9290	1	11623		491	491	491					AMPHOPKM_02668			GEGKNLBO_02922	KLAIDMKH_03306
feuB_2	Iron-uptake system permease protein FeuB	3	3	1	1	9311	1	11636		944	968	960					AMPHOPKM_02682			GEGKNLBO_02935	KLAIDMKH_03320
yxeP_5	putative hydrolase YxeP	3	3	1	1	9346	1	11743		1175	1178	1176					AMPHOPKM_02707			GEGKNLBO_03184	KLAIDMKH_03347
sugE_2	Quaternary ammonium compound-resistance protein SugE	3	3	1	1	7241	1	10760		314	314	314					AMPHOPKM_02745			GEGKNLBO_03291	KLAIDMKH_03385
group_1015	30S ribosomal protein S1	3	3	1	1	7104	1	10698		2177	2177	2177					AMPHOPKM_02766			GEGKNLBO_03312	KLAIDMKH_03406
iolW	scyllo-inositol 2-dehydrogenase (NADP(+))	3	3	1	1	1427	1	6245		1013	1013	1013					AMPHOPKM_02776			GEGKNLBO_03748	KLAIDMKH_02942
fadR_3	Fatty acid metabolism regulator protein	3	3	1	1	1264	1	5395		269	584	479					AMPHOPKM_02857			GEGKNLBO_02027	KLAIDMKH_00482
group_1018	hypothetical protein	3	3	1	1	1257	1	4981		464	464	464					AMPHOPKM_02864			GEGKNLBO_02023	KLAIDMKH_00488
group_1027	hypothetical protein	3	3	1	1	15658	1	1432		668	668	668					AMPHOPKM_03043			GEGKNLBO_00154	KLAIDMKH_00051
ramA_1	(R)-stereoselective amidase	3	3	1	1	15659	1	1442		911	917	914					AMPHOPKM_03044			GEGKNLBO_00153	KLAIDMKH_00050
cpnA_2	Cyclopentanol dehydrogenase	3	3	1	1	15678	1	1449		749	791	777					AMPHOPKM_03052			GEGKNLBO_00149	KLAIDMKH_00043
clcA	Chlorocatechol 1,2-dioxygenase	3	3	1	1	16763	1	1716		767	824	786					AMPHOPKM_03076			GEGKNLBO_00122	KLAIDMKH_00019
tfdD	Chloromuconate cycloisomerase	3	3	1	1	16756	1	1705		854	1115	1028					AMPHOPKM_03082			GEGKNLBO_00116	KLAIDMKH_00013
rimI_3	Ribosomal-protein-alanine acetyltransferase	3	3	1	1	16693	1	1672		461	461	461					AMPHOPKM_03105			GEGKNLBO_00092	KLAIDMKH_04330
sucD_2	Succinate--CoA ligase [ADP-forming] subunit alpha	3	3	1	1	16571	1	17787		1745	1745	1745					AMPHOPKM_03137			GEGKNLBO_00027	KLAIDMKH_04364
pncB2_2	Nicotinate phosphoribosyltransferase pncB2	3	3	1	1	16439	1	17919		1481	1484	1482					AMPHOPKM_03246			GEGKNLBO_02204	KLAIDMKH_04446
ppaX	Pyrophosphatase PpaX	3	3	1	1	5294	1	25743		656	656	656					AMPHOPKM_03284			GEGKNLBO_03544	KLAIDMKH_04045
hisF_2	Imidazole glycerol phosphate synthase subunit HisF	3	3	1	1	5284	1	25731		755	755	755					AMPHOPKM_03291			GEGKNLBO_03551	KLAIDMKH_04038
group_1045	Gluconeogenesis factor	3	3	1	1	5278	1	25725		956	959	957					AMPHOPKM_03297			GEGKNLBO_03557	KLAIDMKH_04032
regX3	Sensory transduction protein regX3	3	3	1	1	5064	1	24499		695	707	699					AMPHOPKM_03372			GEGKNLBO_01067	KLAIDMKH_03982
group_1047	Serine-pyruvate aminotransferase	3	3	1	1	5059	1	24494		1157	1157	1157					AMPHOPKM_03376			GEGKNLBO_01062	KLAIDMKH_03968
group_1048	5'-3' exonuclease	3	3	1	1	4884	1	24343		875	875	875					AMPHOPKM_03432			GEGKNLBO_02646	KLAIDMKH_03906
fadN	putative 3-hydroxyacyl-CoA dehydrogenase	3	3	1	1	4234	1	24312		2384	2384	2384					AMPHOPKM_03438			GEGKNLBO_02641	KLAIDMKH_03900
gcvH	Glycine cleavage system H protein	3	3	1	1	4229	1	24307		380	380	380					AMPHOPKM_03442			GEGKNLBO_02637	KLAIDMKH_03896
yjlD	NADH dehydrogenase-like protein YjlD	3	3	1	1	4158	137	53		1067	1067	1067					AMPHOPKM_03465			GEGKNLBO_02396	KLAIDMKH_03873
group_1054	hypothetical protein	3	3	1	1	4044	1	10489		260	260	260					AMPHOPKM_03493			GEGKNLBO_02421	KLAIDMKH_03852
hemL1	Glutamate-1-semialdehyde 2,1-aminomutase 1	3	3	1	1	18651	1	17128		1292	1292	1292					AMPHOPKM_03511			GEGKNLBO_03149	KLAIDMKH_04605
group_1056	hypothetical protein	3	3	1	1	18654	1	17129		980	1082	1048					AMPHOPKM_03512			GEGKNLBO_03148	KLAIDMKH_04604
psuK	Pseudouridine kinase	3	3	1	1	18685	1	17218		1100	1100	1100					AMPHOPKM_03544			GEGKNLBO_00832	KLAIDMKH_04573
group_1058	Aminopeptidase 2	3	3	1	1	18707	1	17235		1229	1229	1229					AMPHOPKM_03560			GEGKNLBO_00848	KLAIDMKH_04557
yfmL	putative ATP-dependent RNA helicase YfmL	3	3	1	1	18708	1	17236		1151	1151	1151					AMPHOPKM_03561			GEGKNLBO_00849	KLAIDMKH_04556
yclM	Aspartokinase 3	3	3	1	1	18748	1	17267		1364	1364	1364					AMPHOPKM_03569			GEGKNLBO_00858	KLAIDMKH_04546
group_1061	Glycine betaine/carnitine/choline transport system permease protein OpuCB	3	3	1	1	19105	1	17284		644	644	644					AMPHOPKM_03595			GEGKNLBO_00874	KLAIDMKH_01382
rlmCD_1	23S rRNA (uracil-C(5))-methyltransferase RlmCD	3	3	1	1	20687	1	21814		1361	1364	1363					AMPHOPKM_03658			GEGKNLBO_00793	KLAIDMKH_04489
pcrA	ATP-dependent DNA helicase PcrA	3	3	1	1	20669	1	21779		2228	2231	2229					AMPHOPKM_03673			GEGKNLBO_00806	KLAIDMKH_04474
group_1068	hypothetical protein	3	3	1	1	10419	1	12430		329	434	399					AMPHOPKM_03744			GEGKNLBO_02663	KLAIDMKH_04291
ykuD	Putative L,D-transpeptidase YkuD	3	3	1	1	10752	1	27134		335	473	381					AMPHOPKM_03763			GEGKNLBO_01586	KLAIDMKH_04270
pcaF	Beta-ketoadipyl-CoA thiolase	3	3	1	1	24799	1	18513		1205	1205	1205					AMPHOPKM_03894				KLAIDMKH_01725	COJKOGOP_01339
crt_4	Short-chain-enoyl-CoA hydratase	3	3	1	1	24798	1	18512		218	776	590					AMPHOPKM_03895				KLAIDMKH_01726	COJKOGOP_01338
cysE_1	Serine acetyltransferase	3	3	1	1	24795	1	18509		521	521	521					AMPHOPKM_03898				KLAIDMKH_01728	COJKOGOP_01336
group_1076	Nitronate monooxygenase	3	3	1	1	24794	1	18508		965	965	965					AMPHOPKM_03899				KLAIDMKH_01729	COJKOGOP_01335
flK	Fluoroacetyl-CoA thioesterase	3	3	1	1	24793	1	18507		425	425	425					AMPHOPKM_03900				KLAIDMKH_01730	COJKOGOP_01334
pdhC_2	Dihydrolipoyllysine-residue acetyltransferase component of pyruvate dehydrogenase complex	3	3	1	1	24789	1	18503		1220	1220	1220					AMPHOPKM_03904				KLAIDMKH_01734	COJKOGOP_01330
group_1079	hypothetical protein	3	3	1	1	24786	1	18500		539	1049	879					AMPHOPKM_03907				KLAIDMKH_01737	COJKOGOP_01327
nphA2	NADH-dependent flavin reductase	3	3	1	1	24662	1	18442		491	494	492					AMPHOPKM_03913				KLAIDMKH_01744	COJKOGOP_01321
group_1087	hypothetical protein	3	3	1	1	24176	1	15404		317	326	320					AMPHOPKM_03986			GEGKNLBO_00736	KLAIDMKH_01836
yheH_2	putative multidrug resistance ABC transporter ATP-binding/permease protein YheH	3	3	1	1	5312	1	26214		1739	1739	1739					AMPHOPKM_04049			GEGKNLBO_03269	KLAIDMKH_04160
group_1090	Ferrochelatase	3	3	1	1	3002	1	26113		902	929	920					AMPHOPKM_04078			GEGKNLBO_03486	KLAIDMKH_04132
bm3R1_3	HTH-type transcriptional repressor Bm3R1	3	3	1	1	3011	1	26108		569	569	569					AMPHOPKM_04083			GEGKNLBO_03491	KLAIDMKH_04127
fetB	putative iron export permease protein FetB	3	3	1	1	3031	1	25817		254	755	588					AMPHOPKM_04095			GEGKNLBO_01832	KLAIDMKH_04115
luxS	S-ribosylhomocysteine lyase	3	3	1	1	3036	1	25821		470	470	470					AMPHOPKM_04100			GEGKNLBO_01828	KLAIDMKH_04110
davT	5-aminovalerate aminotransferase DavT	3	3	1	1	3063	1	25828		1313	1316	1314					AMPHOPKM_04115			GEGKNLBO_01821	KLAIDMKH_04099
znuC_2	putative ABC transporter ATP-binding protein	3	3	1	1	29019	1	14446		749	749	749					AMPHOPKM_04149			GEGKNLBO_02345	KLAIDMKH_03753
xypA	Xylitol-binding protein	3	3	1	1	28984	1	14404		1079	1082	1080					AMPHOPKM_04164			GEGKNLBO_02330	KLAIDMKH_03769
mtnD	Acireductone dioxygenase	3	3	1	1	28978	1	14397		533	533	533					AMPHOPKM_04170			GEGKNLBO_02324	KLAIDMKH_03775
group_1101	hypothetical protein	3	3	1	1	28968	1	14344		1400	1469	1423					AMPHOPKM_04180			GEGKNLBO_01380	KLAIDMKH_03782
gltS_2	Sodium/glutamate symporter	3	3	1	1	28952	1	14303		1184	1184	1184					AMPHOPKM_04194	CIEPAKFK_03375		GEGKNLBO_02172
group_1105	hypothetical protein	3	3	1	1	14690	139	26		440	440	440					AMPHOPKM_04304			GEGKNLBO_03530	KLAIDMKH_02973
group_1106	Initiation-control protein YabA	3	3	1	1	14697	139	20		335	353	347					AMPHOPKM_04307			GEGKNLBO_03527	KLAIDMKH_02976
rsmA	Ribosomal RNA small subunit methyltransferase A	3	3	1	1	14719	195	2		632	878	796					AMPHOPKM_04316			GEGKNLBO_03518	KLAIDMKH_02985
hslO_2	33 kDa chaperonin	3	3	1	1	14864	1	6537		806	881	856					AMPHOPKM_04346			GEGKNLBO_03476	KLAIDMKH_03015
group_1119	N5-carboxyaminoimidazole ribonucleotide mutase	3	3	1	1	20440	1	21560		488	488	488					AMPHOPKM_04495			GEGKNLBO_00822	KLAIDMKH_04457
group_1120	hypothetical protein	3	3	1	1	8201	1	20820		257	257	257						CIEPAKFK_00959	KNFCACEF_01006	GEGKNLBO_00417
recA	Protein RecA	3	3	1	1	22035	1	2578		1064	1070	1068						CIEPAKFK_02298	KNFCACEF_02940	GEGKNLBO_01746
group_1124	Adenylate kinase	3	3	1	1	29288	8	23		653	653	653	HKJLIMMI_00018					CIEPAKFK_03208	KNFCACEF_03279
secY	Protein translocase subunit SecY	3	3	1	1	29289	8	24		1292	1292	1292	HKJLIMMI_00019					CIEPAKFK_03209	KNFCACEF_03280
group_1126	50S ribosomal protein L30	3	3	1	1	29291	8	26		182	182	182	HKJLIMMI_00021					CIEPAKFK_03211	KNFCACEF_03282
rplGB	Ribosome-associated protein L7Ae-like protein	3	3	1	1	29344	12	11		248	248	248	HKJLIMMI_00050					CIEPAKFK_03240	KNFCACEF_03311
rlmG	Ribosomal RNA large subunit methyltransferase G	3	3	1	1	29353	10	3		620	620	620	HKJLIMMI_00053					CIEPAKFK_03243	KNFCACEF_03314
nusG	Transcription termination/antitermination protein NusG	3	3	1	1	29364	5	71		533	617	561	HKJLIMMI_00058					CIEPAKFK_03248	KNFCACEF_03319
group_1132	Protein-arginine kinase	3	3	1	1	29412	1	13011		1094	1094	1094	HKJLIMMI_00072					CIEPAKFK_03263	KNFCACEF_03333
rlmH	Ribosomal RNA large subunit methyltransferase H	3	3	1	1	28598	1	14080		479	479	479	HKJLIMMI_00177					CIEPAKFK_03383	KNFCACEF_03433
group_1148	Guanylate kinase	3	3	1	1	2444	1	26583		620	620	620	HKJLIMMI_00221					CIEPAKFK_02420	KNFCACEF_03061
rsgA_1	Small ribosomal subunit biogenesis GTPase RsgA	3	3	1	1	6259	1	26592		881	881	881	HKJLIMMI_00230					CIEPAKFK_02411	KNFCACEF_03052
group_1151	hypothetical protein	3	3	1	1	5767	1	26366		329	329	329	HKJLIMMI_00247					CIEPAKFK_02394	KNFCACEF_03035
group_1152	GTP-sensing transcriptional pleiotropic repressor CodY	3	3	1	1	6108	143	20		779	779	779	HKJLIMMI_00267					CIEPAKFK_02374	KNFCACEF_03015
group_1154	hypothetical protein	3	3	1	1	21915	1	2629		278	278	278	HKJLIMMI_00316					CIEPAKFK_02324	KNFCACEF_02966
yvoA_1	HTH-type transcriptional repressor YvoA	3	3	1	1	21740	1	2814		728	728	728	HKJLIMMI_00330					CIEPAKFK_02310	KNFCACEF_02952
group_1158	hypothetical protein	3	3	1	1	21737	1	2534		1046	1046	1046	HKJLIMMI_00333					CIEPAKFK_02307	KNFCACEF_02949
pgsA	CDP-diacylglycerol--glycerol-3-phosphate 3-phosphatidyltransferase	3	3	1	1	22033	1	2558		584	584	584	HKJLIMMI_00340					CIEPAKFK_02300	KNFCACEF_02942
group_1166	putative ABC transporter ATP-binding protein YbiT	3	3	1	1	17013	1	27976		1601	1601	1601	HKJLIMMI_00487					CIEPAKFK_02056	KNFCACEF_02551
group_1170	Septum site-determining protein MinC	3	3	1	1	27267	1	24783		671	671	671	HKJLIMMI_00590					CIEPAKFK_00683	KNFCACEF_01778
apt	Adenine phosphoribosyltransferase	3	3	1	1	27299	134	155		512	512	512	HKJLIMMI_00615					CIEPAKFK_00658	KNFCACEF_01803
udk_1	Uridine kinase	3	3	1	1	27534	133	38		638	638	638	HKJLIMMI_00640					CIEPAKFK_00633	KNFCACEF_01830
group_1175	hypothetical protein	3	3	1	1	27545	133	50		521	521	521	HKJLIMMI_00647					CIEPAKFK_00626	KNFCACEF_01837
group_1179	Ribonucleoside-diphosphate reductase subunit beta	3	3	1	1	25935	1	7610		1031	1031	1031	HKJLIMMI_00690					CIEPAKFK_00387	KNFCACEF_01125
group_1180	hypothetical protein	3	3	1	1	25974	1	2470		230	230	230	HKJLIMMI_00721					CIEPAKFK_00352	KNFCACEF_01153
group_1187	hypothetical protein	3	3	1	1	24920	1	3655		194	194	194	HKJLIMMI_00767					CIEPAKFK_00731	KNFCACEF_01196
ndoAI	Antitoxin EndoAI	3	3	1	1	5426	1	20323		281	281	281	HKJLIMMI_00808					CIEPAKFK_00019	KNFCACEF_01496
tcyP	L-cystine uptake protein TcyP	3	3	1	1	5462	1	20382		1394	1394	1394	HKJLIMMI_00837					CIEPAKFK_00046	KNFCACEF_01472
zupT	Zinc transporter ZupT	3	3	1	1	9042	1	20625		809	809	809	HKJLIMMI_00896					CIEPAKFK_00095	KNFCACEF_01421
group_1198	hypothetical protein	3	3	1	1	9231	1	11615		620	620	620	HKJLIMMI_00925					CIEPAKFK_00126	KNFCACEF_01394
uvrC_1	UvrABC system protein C	3	3	1	1	9198	1	11595		374	374	374	HKJLIMMI_00939					CIEPAKFK_00136	KNFCACEF_01382
tcyL_2	L-cystine transport system permease protein TcyL	3	3	1	1	8762	1	28624		713	713	713	HKJLIMMI_01002					CIEPAKFK_00203	KNFCACEF_01320
yflT	General stress protein 17M	3	3	1	1	29774	1	14560		320	320	320	HKJLIMMI_01098					CIEPAKFK_03593	KNFCACEF_00852
group_1217	Aconitate hydratase A	3	3	1	1	30778	1	27885		2708	2708	2708	HKJLIMMI_01346					CIEPAKFK_02177	KNFCACEF_02468
group_1219	Small, acid-soluble spore protein 2	3	3	1	1	10540	1	12241		203	206	204	HKJLIMMI_01404					CIEPAKFK_03529	KNFCACEF_00909
pdxA2	4-hydroxythreonine-4-phosphate dehydrogenase 2	3	3	1	1	17805	1	3506		1013	1013	1013	HKJLIMMI_01516					CIEPAKFK_01920	KNFCACEF_02681
spoIVA	Stage IV sporulation protein A	3	3	1	1	19327	1	19285		1478	1478	1478	HKJLIMMI_01594					CIEPAKFK_01843	KNFCACEF_02787
thrS	Threonine--tRNA ligase 1	3	3	1	1	31185	1	10059		1925	1928	1926	HKJLIMMI_01640					CIEPAKFK_02740	KNFCACEF_01673
group_1239	Putative universal stress protein	3	3	1	1	31445	1	22421		455	455	455	HKJLIMMI_01674					CIEPAKFK_02775	KNFCACEF_01639
group_1241	Small, acid-soluble spore protein 1	3	3	1	1	31435	1	22430		203	203	203	HKJLIMMI_01683					CIEPAKFK_02785	KNFCACEF_01630
group_1242	1-pyrroline-5-carboxylate dehydrogenase 1	3	3	1	1	4004	1	10463		1544	1544	1544	HKJLIMMI_01724					CIEPAKFK_00873	KNFCACEF_00528
group_1243	hypothetical protein	3	3	1	1	4152	1	10428		323	323	323	HKJLIMMI_01752					CIEPAKFK_00899	KNFCACEF_00501
group_1244	NADH dehydrogenase-like protein YjlD	3	3	1	1	4186	137	15		1067	1067	1067	HKJLIMMI_01758					CIEPAKFK_00905	KNFCACEF_00495
group_1245	hypothetical protein	3	3	1	1	4187	137	16		236	236	236	HKJLIMMI_01759					CIEPAKFK_00906	KNFCACEF_00494
group_1246	hypothetical protein	3	3	1	1	4190	137	21		266	266	266	HKJLIMMI_01762					CIEPAKFK_00909	KNFCACEF_00491
fadA_1	3-ketoacyl-CoA thiolase	3	3	1	1	4261	1	24203		1175	1175	1175	HKJLIMMI_01788					CIEPAKFK_01640	KNFCACEF_00466
nrgA	Ammonium transporter NrgA	3	3	1	1	4830	1	25439		1256	1268	1264	HKJLIMMI_01816					CIEPAKFK_02917	KNFCACEF_00435
araQ_4	L-arabinose transport system permease protein AraQ	3	3	1	1	4826	1	25450		842	842	842	HKJLIMMI_01820					CIEPAKFK_02921	KNFCACEF_00430
ftsZ	Cell division protein FtsZ	3	3	1	1	2318	1	23729		1154	1166	1160	HKJLIMMI_01877					CIEPAKFK_02452	KNFCACEF_03092
ftsA_2	Cell division protein FtsA	3	3	1	1	2319	1	23728		1289	1289	1289	HKJLIMMI_01878					CIEPAKFK_02453	KNFCACEF_03093
group_1257	hypothetical protein	3	3	1	1	2336	1	23727		347	350	349	HKJLIMMI_01879					CIEPAKFK_02454	KNFCACEF_03094
group_1260	hypothetical protein	3	3	1	1	30078	1	14676		272	272	272	HKJLIMMI_01908					CIEPAKFK_02482	KNFCACEF_03123
group_1262	Cytochrome c oxidase subunit 3	3	3	1	1	2235	1	14689		626	626	626	HKJLIMMI_01920					CIEPAKFK_02494	KNFCACEF_03135
hfq	RNA-binding protein Hfq	3	3	1	1	21161	1	28322		221	221	221	HKJLIMMI_01955					CIEPAKFK_01775	KNFCACEF_02855
group_1266	putative undecaprenyl-phosphate N-acetylglucosaminyl 1-phosphate transferase	3	3	1	1	32233	1	5055		1064	1064	1064	HKJLIMMI_02137					CIEPAKFK_01166	KNFCACEF_02026
wbpI	UDP-2,3-diacetamido-2,3-dideoxy-D-glucuronate 2-epimerase	3	3	1	1	32222	1	5560		1064	1064	1064	HKJLIMMI_02143					CIEPAKFK_01158	KNFCACEF_02034
guaA	GMP synthase [glutamine-hydrolyzing]	3	3	1	1	15997	135	52		1553	1553	1553	HKJLIMMI_02245					CIEPAKFK_03990	KNFCACEF_03631
group_1276	S-adenosylmethionine synthase	3	3	1	1	7077	1	10651		1196	1196	1196	HKJLIMMI_02357					CIEPAKFK_02869	KNFCACEF_01545
group_1278	hypothetical protein	3	3	1	1	7085	1	10657		158	161	160	HKJLIMMI_02362					CIEPAKFK_02875	KNFCACEF_01540
group_1279	DNA protection during starvation protein 2	3	3	1	1	7090	1	10665		458	464	462	HKJLIMMI_02365					CIEPAKFK_02878	KNFCACEF_01537
nadK_2	NAD kinase	3	3	1	1	31817	1	22932		806	806	806	HKJLIMMI_02604					CIEPAKFK_02601	KNFCACEF_03234
group_1295	hypothetical protein	3	3	1	1	25132	1	7229		365	365	365	HKJLIMMI_02742					CIEPAKFK_03055	KNFCACEF_00336
group_1297	hypothetical protein	3	3	1	1	23495	1	13813		242	251	245	HKJLIMMI_02788					CIEPAKFK_00540	KNFCACEF_02204
carE	Caffeyl-CoA reductase-Etf complex subunit CarE	3	3	1	1	3619	1	15859		977	977	977	HKJLIMMI_02876					CIEPAKFK_02699	KNFCACEF_01714
group_1306	Fumarate reductase iron-sulfur subunit	3	3	1	1	3632	1	15867		776	776	776	HKJLIMMI_02883					CIEPAKFK_02692	KNFCACEF_01721
group_1308	General stress protein 18	3	3	1	1	9512	1	20651		512	512	512	HKJLIMMI_02914					CIEPAKFK_00314	KNFCACEF_01254
group_1309	Cyclic di-AMP synthase CdaA	3	3	1	1	7949	1	20656		833	833	833	HKJLIMMI_02917					CIEPAKFK_00317	KNFCACEF_01250
yhdT	putative membrane protein YhdT	3	3	1	1	162	1	4208		260	260	260	HKJLIMMI_02963					CIEPAKFK_01357	KNFCACEF_00030
group_1315	Serine hydroxymethyltransferase	3	3	1	1	13188	1	18304		1235	1235	1235	HKJLIMMI_02999					CIEPAKFK_01391	KNFCACEF_00063
mntP	manganese efflux pump MntP	3	3	1	1	13217	1	18296		503	503	503	HKJLIMMI_03004					CIEPAKFK_01396	KNFCACEF_00068
group_1325	Lysine--tRNA ligase	3	3	1	1	14500	140	13		1490	1490	1490	HKJLIMMI_03111					CIEPAKFK_01518	KNFCACEF_00134
group_1327	hypothetical protein	3	3	1	1	12501	1	8909		227	227	227	HKJLIMMI_03128					CIEPAKFK_01443	KNFCACEF_00762
dppB_2	Dipeptide transport system permease protein DppB	3	3	1	1	18642	1	17057		1004	1004	1004	HKJLIMMI_03232					CIEPAKFK_03819	KNFCACEF_00709
group_1344	putative protein-export membrane protein SecG	3	3	1	1	4763	1	25545		227	233	229	HKJLIMMI_03297					CIEPAKFK_03013	KNFCACEF_00380
group_1347	Uroporphyrinogen decarboxylase	3	3	1	1	2658	1	7125		1052	1052	1052	HKJLIMMI_03328					CIEPAKFK_03109	KNFCACEF_00212
corC_1	Magnesium and cobalt efflux protein CorC	3	3	1	1	5529	1	20188		1316	1334	1326	HKJLIMMI_03369					CIEPAKFK_03143	KNFCACEF_00181
group_1351	hypothetical protein	3	3	1	1	22342	1	18806		182	182	182	HKJLIMMI_03398					CIEPAKFK_03156	KNFCACEF_00166
group_1354	GTPase Era	3	3	1	1	26841	6	37		920	920	920	HKJLIMMI_03451					CIEPAKFK_00590	KNFCACEF_00261
potA	Spermidine/putrescine import ATP-binding protein PotA	3	3	1	1	30530	1	22730		1106	1106	1106	HKJLIMMI_03517					CIEPAKFK_02539	KNFCACEF_03173
group_1360	Putative aliphatic sulfonates transport permease protein SsuC	3	3	1	1	14444	1	6673		821	821	821	HKJLIMMI_03551					CIEPAKFK_00751	KNFCACEF_01214
group_1361	hypothetical protein	3	3	1	1	29852	1	9105		188	188	188	HKJLIMMI_03641					CIEPAKFK_01481	KNFCACEF_00789
group_1362	putative ABC transporter ATP-binding protein YbiT	3	3	1	1	29853	1	9073		1565	1565	1565	HKJLIMMI_03642					CIEPAKFK_01482	KNFCACEF_00790
group_1364	hypothetical protein	3	3	1	1	10556	1	12251		1895	1895	1895	HKJLIMMI_03656					CIEPAKFK_03541	KNFCACEF_00902
yvoA_3	HTH-type transcriptional repressor YvoA	3	3	1	1	21974	1	2838		647	728	701	HKJLIMMI_03679							GEGKNLBO_01731	KLAIDMKH_02323
group_1371	Anti-sigma F factor antagonist	3	3	1	1	21297	1	19328		356	356	356	HKJLIMMI_03714					CIEPAKFK_01804	KNFCACEF_02826
sigF	RNA polymerase sigma-F factor	3	3	1	1	21295	1	19330		782	782	782	HKJLIMMI_03716					CIEPAKFK_01806	KNFCACEF_02824
group_1376	putative HTH-type transcriptional regulator YtcD	3	3	1	1	10578	1	12261		371	371	371	HKJLIMMI_03805					CIEPAKFK_03544	KNFCACEF_00899
group_1388	Sec-independent protein translocase protein TatAd	3	3	1	1	16060	135	171		200	206	203		ALDMDNAO_00304				CIEPAKFK_03978	KNFCACEF_03615
group_1399	putative zinc-binding alcohol dehydrogenase	3	3	1	1	24075	1	18602		1136	1136	1136		ALDMDNAO_01160			AMPHOPKM_04386				KLAIDMKH_01602
rarA	putative AAA domain-containing protein	3	3	1	1	27399	134	89		269	1349	968					AMPHOPKM_01454			GEGKNLBO_00974	KLAIDMKH_01225
group_1448	Uracil phosphoribosyltransferase	3	3	1	1	13155	1	18239		629	629	629			PDBPBPEK_00681	ALIABDPI_01792						COJKOGOP_01740
aspA	Aspartate ammonia-lyase	3	3	1	1	5640	1	26296		1424	1523	1490			PDBPBPEK_01287		AMPHOPKM_00910				KLAIDMKH_02446
nadD_2	Nicotinate-nucleotide adenylyltransferase	3	3	1	1	16844	1	2056		614	617	616					AMPHOPKM_00009			GEGKNLBO_02956	KLAIDMKH_01845
group_155	putative succinyl-CoA:3-ketoacid coenzyme A transferase subunit A	3	3	1	1	6934	1	10293		473	689	617								GEGKNLBO_01142	KLAIDMKH_03451	COJKOGOP_02165
tpa	Taurine--pyruvate aminotransferase	3	3	1	1	16898	1	27564		1370	1370	1370					AMPHOPKM_00085			GEGKNLBO_03008	KLAIDMKH_01912
group_1554	Thiol:disulfide interchange protein DsbD	3	3	1	1	17118	1	28139		710	710	710					AMPHOPKM_00103			GEGKNLBO_03036	KLAIDMKH_01937
group_1556	hypothetical protein	3	3	1	1	17123	1	28142		455	455	455					AMPHOPKM_00106			GEGKNLBO_03039	KLAIDMKH_01940
group_1558	hypothetical protein	3	3	1	1	17126	1	28145		122	122	122					AMPHOPKM_00109			GEGKNLBO_03042	KLAIDMKH_01943
group_1561	hypothetical protein	3	3	1	1	17133	1	28150		248	248	248					AMPHOPKM_00113			GEGKNLBO_03046	KLAIDMKH_01947
plsY_3	Glycerol-3-phosphate acyltransferase	3	3	1	1	17258	1	28826		605	605	605					AMPHOPKM_00133			GEGKNLBO_04013	KLAIDMKH_01967
trpB	Tryptophan synthase beta chain	3	3	1	1	17342	1	28966		1193	1193	1193					AMPHOPKM_00183			GEGKNLBO_01262	KLAIDMKH_02022
group_1596	hypothetical protein	3	3	1	1	17376	1	29000		131	131	131					AMPHOPKM_00210			GEGKNLBO_01296	KLAIDMKH_02050
group_1602	TelA-like protein	3	3	1	1	26814	1	646		1187	1193	1190					AMPHOPKM_00223			GEGKNLBO_01312	KLAIDMKH_02065
odhB	Dihydrolipoyllysine-residue succinyltransferase component of 2-oxoglutarate dehydrogenase complex	3	3	1	1	26804	1	639		1217	1223	1221					AMPHOPKM_00227			GEGKNLBO_03609	KLAIDMKH_02075
group_1604	hypothetical protein	3	3	1	1	26797	1	628		545	545	545					AMPHOPKM_00232			GEGKNLBO_03614	KLAIDMKH_02081
group_1609	Peptide methionine sulfoxide reductase MsrB	3	3	1	1	26656	1	436		410	410	410					AMPHOPKM_00245			GEGKNLBO_01706	KLAIDMKH_02096
msrA_2	Peptide methionine sulfoxide reductase MsrA	3	3	1	1	26648	1	428		524	524	524					AMPHOPKM_00246			GEGKNLBO_01705	KLAIDMKH_02097
group_1613	hypothetical protein	3	3	1	1	26595	1	399		437	437	437					AMPHOPKM_00255			GEGKNLBO_01676	KLAIDMKH_02114
braC_3	Leucine-, isoleucine-, valine-, threonine-, and alanine-binding protein	3	3	1	1	26308	1	17342		1178	1178	1178					AMPHOPKM_00289			GEGKNLBO_00742	KLAIDMKH_02148
braC_2	Leucine-, isoleucine-, valine-, threonine-, and alanine-binding protein	3	3	1	1	26230	1	17371		1202	1202	1202					AMPHOPKM_00294			GEGKNLBO_00747	KLAIDMKH_02153
group_1635	hypothetical protein	3	3	1	1	30340	1	23449		128	146	140					AMPHOPKM_00320			GEGKNLBO_02698	KLAIDMKH_02179
rlmN	putative dual-specificity RNA methyltransferase RlmN	3	3	1	1	30406	1	23256		1067	1067	1067					AMPHOPKM_00362			GEGKNLBO_03569	KLAIDMKH_02674
cbaB	Cytochrome c oxidase subunit 2	3	3	1	1	19646	1	21902		476	476	476					AMPHOPKM_00370			GEGKNLBO_00905	KLAIDMKH_02683
group_1660	hypothetical protein	3	3	1	1	19620	1	21918		155	155	155					AMPHOPKM_00387			GEGKNLBO_00915	KLAIDMKH_02700
nth	Endonuclease III	3	3	1	1	19616	1	21922		656	656	656					AMPHOPKM_00391			GEGKNLBO_00919	KLAIDMKH_02704
mgsA	Methylglyoxal synthase	3	3	1	1	19505	1	22080		407	407	407					AMPHOPKM_00404			GEGKNLBO_00931	KLAIDMKH_02717
group_1666	hypothetical protein	3	3	1	1	19501	1	22084		869	869	869					AMPHOPKM_00407			GEGKNLBO_00934	KLAIDMKH_02720
group_1667	hypothetical protein	3	3	1	1	19500	1	14933		680	680	680					AMPHOPKM_00408			GEGKNLBO_00935	KLAIDMKH_02215
group_1669	hypothetical protein	3	3	1	1	19414	1	19502		551	551	551					AMPHOPKM_00414			GEGKNLBO_00941	KLAIDMKH_02221
hepT	Heptaprenyl diphosphate synthase component 2	3	3	1	1	19375	1	19542		974	974	974					AMPHOPKM_00425			GEGKNLBO_00951	KLAIDMKH_02232
folE	GTP cyclohydrolase 1	3	3	1	1	19370	1	19547		569	569	569					AMPHOPKM_00429			GEGKNLBO_00955	KLAIDMKH_02236
fmnP	Riboflavin transporter FmnP	3	3	1	1	22254	1	21253		593	593	593					AMPHOPKM_00451			GEGKNLBO_02893	KLAIDMKH_02259
srrA_2	Transcriptional regulatory protein SrrA	3	3	1	1	22258	1	21258		716	716	716					AMPHOPKM_00455			GEGKNLBO_02897	KLAIDMKH_01456
ccsB	Cytochrome c biogenesis protein CcsB	3	3	1	1	22260	1	19262		1649	1649	1649					AMPHOPKM_00457			GEGKNLBO_02899	KLAIDMKH_01458
lysA	Diaminopimelate decarboxylase	3	3	1	1	22301	1	19187		1316	1316	1316					AMPHOPKM_00465			GEGKNLBO_02907	KLAIDMKH_01467
group_1691	RNA polymerase sigma-F factor	3	3	1	1	22303	1	19185		785	788	787					AMPHOPKM_00467			GEGKNLBO_02909	KLAIDMKH_01469
deoB	Phosphopentomutase	3	3	1	1	22408	1	19081		1178	1178	1178					AMPHOPKM_00471			GEGKNLBO_02257	KLAIDMKH_01473
group_1693	hypothetical protein	3	3	1	1	22415	191	11		467	467	467					AMPHOPKM_00475			GEGKNLBO_02254	KLAIDMKH_01480
tkt	Transketolase	3	3	1	1	22501	1	16370		2000	2000	2000					AMPHOPKM_00485			GEGKNLBO_02240	KLAIDMKH_01490
lexA	LexA repressor	3	3	1	1	22508	1	16377		611	638	620					AMPHOPKM_00489			GEGKNLBO_02236	KLAIDMKH_01494
group_17	Enolase	3	3	1	1	5258	1	25696		482	1292	1022					AMPHOPKM_03314			GEGKNLBO_03452	KLAIDMKH_04014
group_1700	L-cystine transport system permease protein YecS	3	3	1	1	22511	1	16380		641	641	641					AMPHOPKM_00492			GEGKNLBO_02232	KLAIDMKH_01497
group_17079	Lipopolysaccharide export system ATP-binding protein LptB	3	3	1	1	26311	1	17339		788	788	788					AMPHOPKM_00286			GEGKNLBO_00739	KLAIDMKH_02145
glnR	HTH-type transcriptional regulator GlnR	3	3	1	1	24494	1	16354		383	383	383					AMPHOPKM_00527			GEGKNLBO_02219	KLAIDMKH_01507
hupA	DNA-binding protein HU 1	3	3	1	1	19369	1	19548		272	272	272					AMPHOPKM_00430			GEGKNLBO_00956	KLAIDMKH_02237
group_17152	Stage IV sporulation protein A	3	3	1	1	19368	1	19549		1478	1478	1478					AMPHOPKM_00431			GEGKNLBO_00957	KLAIDMKH_02238
group_17153	hypothetical protein	3	3	1	1	19366	1	19552		215	215	215					AMPHOPKM_00433			GEGKNLBO_03979	KLAIDMKH_02240
scpA	Segregation and condensation protein A	3	3	1	1	22298	1	19190		779	779	779					AMPHOPKM_00462			GEGKNLBO_02904	KLAIDMKH_01463
group_17170	Anti-sigma F factor	3	3	1	1	22304	1	19184		446	446	446					AMPHOPKM_00468			GEGKNLBO_02910	KLAIDMKH_01470
spoIIAA	Anti-sigma F factor antagonist	3	3	1	1	22305	1	19183		353	356	355					AMPHOPKM_00469			GEGKNLBO_02911	KLAIDMKH_01471
group_1724	UDP-2,3-diacetamido-2,3-dideoxy-D-glucuronate 2-epimerase	3	3	1	1	1434	1	6217		1064	1064	1064					AMPHOPKM_00606			GEGKNLBO_03503	KLAIDMKH_02937
pimB_1	GDP-mannose-dependent alpha-(1-6)-phosphatidylinositol monomannoside mannosyltransferase	3	3	1	1	1439	1	6211		1064	1064	1064					AMPHOPKM_00609			GEGKNLBO_03506	KLAIDMKH_02934
ilvH	Acetolactate synthase small subunit	3	3	1	1	31989	1	5970		512	512	512					AMPHOPKM_00651			GEGKNLBO_03690	KLAIDMKH_02872
group_17289	Iron-sulfur cluster carrier protein	3	3	1	1	31883	1	5860		308	308	308					AMPHOPKM_00688			GEGKNLBO_03652	KLAIDMKH_02831
group_17317	hypothetical protein	3	3	1	1	31647	1	23094		188	188	188					AMPHOPKM_00750			GEGKNLBO_01936	KLAIDMKH_02762
degS	Signal transduction histidine-protein kinase/phosphatase DegS	3	3	1	1	32197	1	6172		1145	1145	1145					AMPHOPKM_00618			GEGKNLBO_03719	KLAIDMKH_02924
ctaE	Cytochrome c oxidase subunit 3	3	3	1	1	30130	1	23561		626	626	626					AMPHOPKM_00814			GEGKNLBO_03264	KLAIDMKH_02645
group_17396	hypothetical protein	3	3	1	1	6202	1	26348		329	329	329					AMPHOPKM_00946			GEGKNLBO_03858	KLAIDMKH_02409
group_17414	Ribonuclease J 2	3	3	1	1	21971	1	2835		1667	1667	1667					AMPHOPKM_01028			GEGKNLBO_01728	KLAIDMKH_02325
atpG	ATP synthase gamma chain	3	3	1	1	13105	203	1		860	860	860					AMPHOPKM_01128			GEGKNLBO_02562	KLAIDMKH_00725
leuA	2-isopropylmalate synthase	3	3	1	1	31976	1	5919		1544	1544	1544					AMPHOPKM_00653			GEGKNLBO_03688	KLAIDMKH_02870
leuB	3-isopropylmalate dehydrogenase	3	3	1	1	31975	1	5918		1100	1100	1100					AMPHOPKM_00654			GEGKNLBO_03687	KLAIDMKH_02869
gsiC_5	Glutathione transport system permease protein GsiC	3	3	1	1	15069	1	8567		920	920	920					AMPHOPKM_01184			GEGKNLBO_03361	KLAIDMKH_00781
gerQ	Spore coat protein GerQ	3	3	1	1	15173	1	8848		323	323	323					AMPHOPKM_01207			GEGKNLBO_02753	KLAIDMKH_00805
group_17512	hypothetical protein	3	3	1	1	15180	1	8856		350	350	350					AMPHOPKM_01214			GEGKNLBO_02746	KLAIDMKH_00813
secA_1	Protein translocase subunit SecA	3	3	1	1	31966	1	5904		2507	2510	2509					AMPHOPKM_00663			GEGKNLBO_03678	KLAIDMKH_02860
grxC_1	Glutaredoxin 3	3	3	1	1	11118	1	12691		251	251	251					AMPHOPKM_01316			GEGKNLBO_01425	KLAIDMKH_02562
ftsX	Cell division protein FtsX	3	3	1	1	31914	1	5886		887	887	887					AMPHOPKM_00669			GEGKNLBO_03672	KLAIDMKH_02851
group_17584	Putative TrmH family tRNA/rRNA methyltransferase	3	3	1	1	29377	5	37		761	761	761					AMPHOPKM_01384			GEGKNLBO_04079	KLAIDMKH_03682
group_17585	hypothetical protein	3	3	1	1	29375	5	38		509	509	509					AMPHOPKM_01385			GEGKNLBO_04078	KLAIDMKH_03681
group_17589	30S ribosomal protein S12	3	3	1	1	29340	12	5		419	419	419					AMPHOPKM_01398			GEGKNLBO_04066	KLAIDMKH_03669
group_17592	50S ribosomal protein L6	3	3	1	1	29295	8	29		539	539	539					AMPHOPKM_01423			GEGKNLBO_04041	KLAIDMKH_03644
adk	Adenylate kinase	3	3	1	1	29160	8	5		653	653	653					AMPHOPKM_01429			GEGKNLBO_04035	KLAIDMKH_03638
tcdA	tRNA threonylcarbamoyladenosine dehydratase	3	3	1	1	27397	134	93		761	761	761					AMPHOPKM_01452			GEGKNLBO_00976	KLAIDMKH_01228
group_17600	tRNA-specific 2-thiouridylase MnmA	3	3	1	1	27403	134	86		1112	1112	1112					AMPHOPKM_01457			GEGKNLBO_00971	KLAIDMKH_01222
group_17606	Uridine kinase	3	3	1	1	27498	133	164		638	638	638					AMPHOPKM_01469			GEGKNLBO_00960	KLAIDMKH_01210
group_17607	Transcription elongation factor GreA	3	3	1	1	27499	133	165		473	473	473					AMPHOPKM_01470			GEGKNLBO_00959	KLAIDMKH_01209
yitU_2	5-amino-6-(5-phospho-D-ribitylamino)uracil phosphatase YitU	3	3	1	1	31885	1	5863		821	830	824					AMPHOPKM_00686			GEGKNLBO_03654	KLAIDMKH_02833
clpB	Chaperone protein ClpB	3	3	1	1	31880	1	5858		2126	2126	2126					AMPHOPKM_00690			GEGKNLBO_03650	KLAIDMKH_02829
oppF_12	Oligopeptide transport ATP-binding protein OppF	3	3	1	1	31875	1	5836		947	947	947					AMPHOPKM_00695			GEGKNLBO_03645	KLAIDMKH_02824
dppC_1	Dipeptide transport system permease protein DppC	3	3	1	1	31862	1	5824		1019	1019	1019					AMPHOPKM_00703			GEGKNLBO_03636	KLAIDMKH_02816
oppD_2	Oligopeptide transport ATP-binding protein OppD	3	3	1	1	31861	1	5823		1064	1064	1064					AMPHOPKM_00704			GEGKNLBO_03635	KLAIDMKH_02815
yjbM	GTP pyrophosphokinase YjbM	3	3	1	1	31848	1	22972		677	680	678					AMPHOPKM_00719			GEGKNLBO_03623	KLAIDMKH_02800
nadK	NAD kinase	3	3	1	1	31847	1	22975		806	809	808					AMPHOPKM_00720			GEGKNLBO_03622	KLAIDMKH_02799
mutB	Methylmalonyl-CoA mutase large subunit	3	3	1	1	24017	1	18198		2156	2156	2156					AMPHOPKM_01821			GEGKNLBO_00633	KLAIDMKH_00900
group_17842	Adenine phosphoribosyltransferase	3	3	1	1	27386	134	106		512	512	512					AMPHOPKM_01843			GEGKNLBO_00982	KLAIDMKH_01235
mreB_2	Rod shape-determining protein MreB	3	3	1	1	27102	1	24856		1019	1019	1019					AMPHOPKM_01871			GEGKNLBO_01010	KLAIDMKH_01263
group_1787	hypothetical protein	3	3	1	1	31759	1	23043		584	584	584					AMPHOPKM_00736			GEGKNLBO_01952	KLAIDMKH_02776
livH_3	High-affinity branched-chain amino acid transport system permease protein LivH	3	3	1	1	26309	1	17341		875	875	875					AMPHOPKM_00288			GEGKNLBO_00741	KLAIDMKH_02147
ysdC_2	Putative aminopeptidase YsdC	3	3	1	1	31091	1	10221		1073	1073	1073					AMPHOPKM_02083			GEGKNLBO_02464	KLAIDMKH_03473
ykuL	CBS domain-containing protein YkuL	3	3	1	1	31632	1	23107		452	452	452					AMPHOPKM_00760			GEGKNLBO_02827	KLAIDMKH_02751
cysL_2	HTH-type transcriptional regulator CysL	3	3	1	1	30559	1	23109		875	875	875					AMPHOPKM_00761			GEGKNLBO_02828	KLAIDMKH_02750
ybhF_1	putative ABC transporter ATP-binding protein YbhF	3	3	1	1	30557	1	23111		929	929	929					AMPHOPKM_00763			GEGKNLBO_02830	KLAIDMKH_02748
group_18025	hypothetical protein	3	3	1	1	14049	1	8535		221	221	221					AMPHOPKM_02252			GEGKNLBO_03330	KLAIDMKH_00344
group_18035	hypothetical protein	3	3	1	1	14017	1	8501		230	230	230					AMPHOPKM_02275			GEGKNLBO_01518	KLAIDMKH_00318
group_18040	Transcriptional regulatory protein LiaR	3	3	1	1	14001	1	8392		641	641	641					AMPHOPKM_02291			GEGKNLBO_01504	KLAIDMKH_00302
group_18042	putative membrane protein	3	3	1	1	13980	1	8381		602	602	602					AMPHOPKM_02297			GEGKNLBO_01498	KLAIDMKH_00296
group_1805	Inner membrane ABC transporter permease protein YdcV	3	3	1	1	30545	1	23128		803	803	803					AMPHOPKM_00772			GEGKNLBO_02839	KLAIDMKH_02738
group_1806	Spermidine/putrescine transport system permease protein PotB	3	3	1	1	30544	1	23129		821	821	821					AMPHOPKM_00773			GEGKNLBO_02840	KLAIDMKH_02737
group_18077	High-affinity branched-chain amino acid transport system permease protein LivH	3	3	1	1	13830	1	8308		884	884	884					AMPHOPKM_02363			GEGKNLBO_02120	KLAIDMKH_00224
pqqE	Coenzyme PQQ synthesis protein E	3	3	1	1	13670	1	8247		875	875	875					AMPHOPKM_02383			GEGKNLBO_00218	KLAIDMKH_00192
pucK_1	Uric acid permease PucK	3	3	1	1	13650	1	8221		1352	1352	1352					AMPHOPKM_02405			GEGKNLBO_00238	KLAIDMKH_00177
group_1813	Pyruvate dehydrogenase E1 component subunit alpha	3	3	1	1	30424	1	23202		1112	1112	1112					AMPHOPKM_00784			GEGKNLBO_03221	KLAIDMKH_02725
group_18158	hypothetical protein	3	3	1	1	8319	1	20945		1028	1028	1028					AMPHOPKM_02514			GEGKNLBO_00463	KLAIDMKH_03111
speA_1	Arginine decarboxylase	3	3	1	1	30164	1	23502		1469	1469	1469					AMPHOPKM_00796			GEGKNLBO_03229	KLAIDMKH_02663
group_1820	hypothetical protein	3	3	1	1	30155	1	23511		197	197	197					AMPHOPKM_00800			GEGKNLBO_03233	KLAIDMKH_02659
group_1822	GTP-binding protein TypA/BipA	3	3	1	1	30152	1	23514		1847	1847	1847					AMPHOPKM_00803			GEGKNLBO_03236	KLAIDMKH_02656
cfiB_2	2-oxoglutarate carboxylase small subunit	3	3	1	1	30137	1	23555		3440	3440	3440					AMPHOPKM_00809			GEGKNLBO_03242	KLAIDMKH_02650
group_1825	hypothetical protein	3	3	1	1	30126	1	23566		461	461	461					AMPHOPKM_00817			GEGKNLBO_03261	KLAIDMKH_02642
group_1826	hypothetical protein	3	3	1	1	30122	1	23568		359	365	363					AMPHOPKM_00819			GEGKNLBO_03259	KLAIDMKH_02640
yodB_3	HTH-type transcriptional regulator YodB	3	3	1	1	9353	1	11747		305	305	305					AMPHOPKM_02711			GEGKNLBO_03180	KLAIDMKH_03351
group_18276	hypothetical protein	3	3	1	1	9438	1	11794		137	137	137					AMPHOPKM_02741			GEGKNLBO_01537	KLAIDMKH_03381
coaD	Phosphopantetheine adenylyltransferase	3	3	1	1	30111	1	23610		482	485	484					AMPHOPKM_00830			GEGKNLBO_03248	KLAIDMKH_02629
desV	dTDP-3-amino-3,4,6-trideoxy-alpha-D-glucose transaminase	3	3	1	1	1425	1	6247		1115	1115	1115					AMPHOPKM_02778			GEGKNLBO_03750	KLAIDMKH_02944
dsdX_1	Gnt-II system L-idonate transporter	3	3	1	1	30193	1	23273		1376	1382	1380	HKJLIMMI_01515					CIEPAKFK_01921		GEGKNLBO_03083
rsfA_2	Prespore-specific transcriptional regulator RsfA	3	3	1	1	6550	1	26837		398	398	398					AMPHOPKM_00837			GEGKNLBO_02852	KLAIDMKH_02524
pccB	Methylmalonyl-CoA carboxyltransferase 12S subunit	3	3	1	1	6547	1	26834		1541	1541	1541					AMPHOPKM_00839			GEGKNLBO_02855	KLAIDMKH_02522
mraY	Phospho-N-acetylmuramoyl-pentapeptide-transferase	3	3	1	1	6509	1	26789		971	971	971					AMPHOPKM_00848			GEGKNLBO_02863	KLAIDMKH_02513
ftsA_1	Cell division protein FtsA	3	3	1	1	6481	1	26774		1292	1292	1292					AMPHOPKM_00855			GEGKNLBO_02870	KLAIDMKH_02506
dapE_3	Succinyl-diaminopimelate desuccinylase	3	3	1	1	1147	1	4802		1274	1274	1274					AMPHOPKM_02987			GEGKNLBO_01894	KLAIDMKH_00587
gsiD_4	Glutathione transport system permease protein GsiD	3	3	1	1	1143	1	4787		893	893	893					AMPHOPKM_02991			GEGKNLBO_01898	KLAIDMKH_00591
gsiC_3	Glutathione transport system permease protein GsiC	3	3	1	1	1142	1	4786		968	968	968					AMPHOPKM_02992			GEGKNLBO_01899	KLAIDMKH_00592
group_1843	Cell division protein FtsZ	3	3	1	1	6480	1	26773		1160	1160	1160					AMPHOPKM_00856			GEGKNLBO_02871	KLAIDMKH_02505
group_1844	hypothetical protein	3	3	1	1	6479	1	26771		842	1157	947					AMPHOPKM_00858			GEGKNLBO_02872	KLAIDMKH_02504
group_1847	Isoleucine--tRNA ligase	3	3	1	1	6399	1	26762		2750	2750	2750					AMPHOPKM_00867			GEGKNLBO_02881	KLAIDMKH_02495
ureG	Urease accessory protein UreG	3	3	1	1	16698	1	1677		611	611	611					AMPHOPKM_03100			GEGKNLBO_00097	KLAIDMKH_04325
rluD_2	Ribosomal large subunit pseudouridine synthase D	3	3	1	1	6396	1	26759		926	929	927					AMPHOPKM_00870			GEGKNLBO_03737	KLAIDMKH_02493
groS	10 kDa chaperonin	3	3	1	1	16670	1	1639		284	284	284					AMPHOPKM_03111			GEGKNLBO_00087	KLAIDMKH_04336
pyrD	Dihydroorotate dehydrogenase B (NAD(+)), catalytic subunit	3	3	1	1	6382	1	26751		914	914	914					AMPHOPKM_00878			GEGKNLBO_03745	KLAIDMKH_02485
tatAd_3	Sec-independent protein translocase protein TatAd	3	3	1	1	16461	1	17887		203	203	203					AMPHOPKM_03230			GEGKNLBO_02183	KLAIDMKH_04432
tldD	Metalloprotease TldD	3	3	1	1	6364	1	26732		1388	1388	1388					AMPHOPKM_00893			GEGKNLBO_03282	KLAIDMKH_02467
hisB	Imidazoleglycerol-phosphate dehydratase	3	3	1	1	5287	1	25734		596	596	596					AMPHOPKM_03289			GEGKNLBO_03549	KLAIDMKH_04040
gltC_8	HTH-type transcriptional regulator GltC	3	3	1	1	5063	1	24498		878	878	878					AMPHOPKM_03373			GEGKNLBO_01066	KLAIDMKH_03981
rnmV_1	Ribonuclease M5	3	3	1	1	4228	1	24306		350	350	350					AMPHOPKM_03443			GEGKNLBO_02636	KLAIDMKH_03895
fapR	Transcription factor FapR	3	3	1	1	6210	1	26408		566	566	566					AMPHOPKM_00938			GEGKNLBO_03866	KLAIDMKH_02418
group_18701	hypothetical protein	3	3	1	1	4161	137	57		236	236	236					AMPHOPKM_03464			GEGKNLBO_02395	KLAIDMKH_03874
rnc	Ribonuclease 3	3	3	1	1	6205	1	26351		758	758	758					AMPHOPKM_00943			GEGKNLBO_03861	KLAIDMKH_02412
ftsY	Signal recognition particle receptor FtsY	3	3	1	1	6203	1	26349		1022	1022	1022					AMPHOPKM_00945			GEGKNLBO_03859	KLAIDMKH_02410
group_18734	Pseudouridine-5'-phosphate glycosidase	3	3	1	1	18684	1	17213		908	908	908					AMPHOPKM_03543			GEGKNLBO_00831	KLAIDMKH_04574
rimM	Ribosome maturation factor RimM	3	3	1	1	6198	138	50		515	515	515					AMPHOPKM_00950			GEGKNLBO_03854	KLAIDMKH_02405
group_1876	Ribosome biogenesis GTPase A	3	3	1	1	6185	138	29		851	851	851					AMPHOPKM_00954			GEGKNLBO_03850	KLAIDMKH_02401
group_18768	hypothetical protein	3	3	1	1	19657	1	21889		155	155	155					AMPHOPKM_03612			GEGKNLBO_00894	KLAIDMKH_01404
group_1878	DNA topoisomerase 1	3	3	1	1	6148	4	123		2075	2075	2075					AMPHOPKM_00961			GEGKNLBO_03843	KLAIDMKH_02393
trmFO	Methylenetetrahydrofolate--tRNA-(uracil-5-)-methyltransferase TrmFO	3	3	1	1	6147	4	122		1310	1310	1310					AMPHOPKM_00962			GEGKNLBO_03842	KLAIDMKH_02392
group_18797	hypothetical protein	3	3	1	1	20667	1	21776		320	320	320					AMPHOPKM_03675			GEGKNLBO_00808	KLAIDMKH_04472
group_1881	ATP-dependent protease ATPase subunit ClpY	3	3	1	1	6133	4	115		1394	1394	1394					AMPHOPKM_00965			GEGKNLBO_03839	KLAIDMKH_02389
fliE	Flagellar hook-basal body complex protein FliE	3	3	1	1	6128	4	103		305	305	305					AMPHOPKM_00969			GEGKNLBO_03122	KLAIDMKH_02385
yscN	putative ATP synthase YscN	3	3	1	1	5988	2	32		1322	1322	1322					AMPHOPKM_00973			GEGKNLBO_03118	KLAIDMKH_02381
group_18915	hypothetical protein	3	3	1	1	24809	1	18521		347	347	347					AMPHOPKM_03886				KLAIDMKH_01716	COJKOGOP_01347
paaG	1,2-epoxyphenylacetyl-CoA isomerase	3	3	1	1	24802	1	18516		773	773	773					AMPHOPKM_03891				KLAIDMKH_01722	COJKOGOP_01342
betB	NAD/NADP-dependent betaine aldehyde dehydrogenase	3	3	1	1	24801	1	18515		1517	1517	1517					AMPHOPKM_03892				KLAIDMKH_01723	COJKOGOP_01341
paaX	Transcriptional repressor PaaX	3	3	1	1	24796	1	18510		878	878	878					AMPHOPKM_03897				KLAIDMKH_01727	COJKOGOP_01337
group_1892	hypothetical protein	3	3	1	1	5939	2	171		776	776	776					AMPHOPKM_00988			GEGKNLBO_03103	KLAIDMKH_02366
group_18921	4-hydroxyphenylacetate 3-monooxygenase oxygenase component	3	3	1	1	24663	1	18443		1481	1481	1481					AMPHOPKM_03912				KLAIDMKH_01743	COJKOGOP_01322
puuC	Aldehyde dehydrogenase PuuC	3	3	1	1	24660	1	18440		1511	1511	1511					AMPHOPKM_03915				KLAIDMKH_01746	COJKOGOP_01319
bphC	Manganese-dependent 2,3-dihydroxybiphenyl 1,2-dioxygenase	3	3	1	1	23058	1	16025		995	995	995					AMPHOPKM_03916				KLAIDMKH_01747	COJKOGOP_01318
flhA	Flagellar biosynthesis protein FlhA	3	3	1	1	5937	2	169		2033	2033	2033					AMPHOPKM_00990			GEGKNLBO_03101	KLAIDMKH_02363
group_18971	hypothetical protein	3	3	1	1	5551	1	19174		182	182	182					AMPHOPKM_04034			GEGKNLBO_02266	KLAIDMKH_04177
cheD	Chemoreceptor glutamine deamidase CheD	3	3	1	1	5930	2	162		497	497	497					AMPHOPKM_00998			GEGKNLBO_03094	KLAIDMKH_02356
ecsA	ABC-type transporter ATP-binding protein EcsA	3	3	1	1	2985	1	26121		749	749	749					AMPHOPKM_04072			GEGKNLBO_04002	KLAIDMKH_04138
tsf	Elongation factor Ts	3	3	1	1	21839	1	2658		884	884	884					AMPHOPKM_01003			GEGKNLBO_03201	KLAIDMKH_02351
frr	Ribosome-recycling factor	3	3	1	1	21877	1	2739		557	557	557					AMPHOPKM_01005			GEGKNLBO_03203	KLAIDMKH_02349
rasP	Regulator of sigma-W protease RasP	3	3	1	1	21881	1	2743		1259	1259	1259					AMPHOPKM_01009			GEGKNLBO_03207	KLAIDMKH_02345
group_1906	DNA polymerase III PolC-type	3	3	1	1	21882	1	2744		4313	4313	4313					AMPHOPKM_01010			GEGKNLBO_03208	KLAIDMKH_02344
group_19063	hypothetical protein	3	3	1	1	28780	7	31		200	200	200					AMPHOPKM_04218			GEGKNLBO_02152	KLAIDMKH_03818
rimP	Ribosome maturation factor RimP	3	3	1	1	21883	1	2745		479	479	479					AMPHOPKM_01011			GEGKNLBO_03209	KLAIDMKH_02343
dpaB	Dipicolinate synthase subunit B	3	3	1	1	21967	1	2832		587	587	587					AMPHOPKM_01025			GEGKNLBO_01725	KLAIDMKH_02328
murAA	UDP-N-acetylglucosamine 1-carboxyvinyltransferase 1	3	3	1	1	13101	193	11		1295	1295	1295					AMPHOPKM_01124			GEGKNLBO_02566	KLAIDMKH_00721
atpC	ATP synthase epsilon chain	3	3	1	1	13103	193	9		404	404	404					AMPHOPKM_01126			GEGKNLBO_02564	KLAIDMKH_00723
glyA	Serine hydroxymethyltransferase	3	3	1	1	13191	1	18311		1235	1235	1235					AMPHOPKM_01137			GEGKNLBO_02553	KLAIDMKH_00734
group_1945	Putative sugar phosphate isomerase YwlF	3	3	1	1	13193	1	18313		437	437	437					AMPHOPKM_01139			GEGKNLBO_02551	KLAIDMKH_00736
prfA	Peptide chain release factor 1	3	3	1	1	13200	1	18320		1079	1079	1079					AMPHOPKM_01146			GEGKNLBO_02544	KLAIDMKH_00743
group_1950	UDP-N-acetylglucosamine 1-carboxyvinyltransferase 2	3	3	1	1	12598	1	18210		1277	1277	1277					AMPHOPKM_01151			GEGKNLBO_02539	KLAIDMKH_00748
rpoE	putative DNA-directed RNA polymerase subunit delta	3	3	1	1	13288	1	8689		533	542	538					AMPHOPKM_01158			GEGKNLBO_02533	KLAIDMKH_00755
gsiD_2	Glutathione transport system permease protein GsiD	3	3	1	1	15070	1	8566		899	899	899					AMPHOPKM_01183			GEGKNLBO_03360	KLAIDMKH_00780
group_1960	Oligopeptide transport ATP-binding protein OppD	3	3	1	1	15068	1	8568		1001	1001	1001					AMPHOPKM_01185			GEGKNLBO_03362	KLAIDMKH_00782
group_1961	Oligopeptide transport ATP-binding protein OppF	3	3	1	1	15067	1	8569		998	998	998					AMPHOPKM_01186			GEGKNLBO_03363	KLAIDMKH_00783
group_1962	putative response regulatory protein	3	3	1	1	15065	1	8572		695	695	695					AMPHOPKM_01188			GEGKNLBO_03365	KLAIDMKH_00785
group_1964	Deoxyguanosinetriphosphate triphosphohydrolase-like protein	3	3	1	1	15152	1	8792		1295	1295	1295					AMPHOPKM_01201			GEGKNLBO_02759	KLAIDMKH_00799
group_1967	Putative heme-dependent peroxidase	3	3	1	1	15166	1	8841		749	749	749					AMPHOPKM_01205			GEGKNLBO_02755	KLAIDMKH_00803
cwlJ_2	Cell wall hydrolase CwlJ	3	3	1	1	15167	1	8842		419	419	419					AMPHOPKM_01206			GEGKNLBO_02754	KLAIDMKH_00804
blaI	Transcriptional regulator BlaI	3	3	1	1	15263	1	27377		413	413	413					AMPHOPKM_01228			GEGKNLBO_03798	KLAIDMKH_00839
group_1980	ECF RNA polymerase sigma factor SigH	3	3	1	1	10017	1	27185		548	548	548					AMPHOPKM_01241			GEGKNLBO_04009	KLAIDMKH_00850
dapE_4	Succinyl-diaminopimelate desuccinylase	3	3	1	1	10019	1	27183		1397	1397	1397					AMPHOPKM_01243			GEGKNLBO_04007	KLAIDMKH_00852
group_1982	hypothetical protein	3	3	1	1	10036	1	27177		488	488	488					AMPHOPKM_01247			GEGKNLBO_03725	KLAIDMKH_00856
yusV_1	putative siderophore transport system ATP-binding protein YusV	3	3	1	1	10040	1	27171		791	791	791					AMPHOPKM_01250			GEGKNLBO_02493	KLAIDMKH_00859
aldHT_1	Aldehyde dehydrogenase, thermostable	3	3	1	1	10077	1	11835		1475	1478	1477					AMPHOPKM_01269			GEGKNLBO_01569	KLAIDMKH_00877
group_1995	hypothetical protein	3	3	1	1	10078	1	11836		800	800	800					AMPHOPKM_01270			GEGKNLBO_01570	KLAIDMKH_00878
group_1996	hypothetical protein	3	3	1	1	10767	1	26908		197	197	197					AMPHOPKM_01271			GEGKNLBO_01571	KLAIDMKH_00879
ahpC	Alkyl hydroperoxide reductase subunit C	3	3	1	1	29595	1	12723		569	569	569					AMPHOPKM_01327			GEGKNLBO_01438	KLAIDMKH_02574
ahpF	NADH dehydrogenase	3	3	1	1	29590	1	12724		1526	1526	1526					AMPHOPKM_01328			GEGKNLBO_01437	KLAIDMKH_02575
group_2024	Acetaldehyde dehydrogenase 2	3	3	1	1	29516	1	14476		1520	1520	1520					AMPHOPKM_01332			GEGKNLBO_04132	KLAIDMKH_03737
rluF	23S rRNA pseudouridine(2604) synthase	3	3	1	1	29495	1	12852		704	713	707					AMPHOPKM_01352			GEGKNLBO_04111	KLAIDMKH_03716
group_2039	putative acyl-CoA thioester hydrolase	3	3	1	1	29493	1	12838		473	473	473					AMPHOPKM_01354			GEGKNLBO_04109	KLAIDMKH_03714
oppF_5	Oligopeptide transport ATP-binding protein OppF	3	3	1	1	29420	1	12817		962	962	962					AMPHOPKM_01370			GEGKNLBO_04093	KLAIDMKH_03697
group_2044	Transcriptional regulator CtsR	3	3	1	1	29418	1	12815		467	467	467					AMPHOPKM_01372			GEGKNLBO_04091	KLAIDMKH_03695
yacL	putative PIN and TRAM-domain containing protein YacL	3	3	1	1	29392	5	11		1088	1091	1089					AMPHOPKM_01377			GEGKNLBO_04086	KLAIDMKH_03689
gltX	Glutamate--tRNA ligase	3	3	1	1	29381	5	33		1463	1463	1463					AMPHOPKM_01380			GEGKNLBO_04083	KLAIDMKH_03686
group_2049	Cysteine--tRNA ligase	3	3	1	1	29379	5	35		1400	1400	1400					AMPHOPKM_01382			GEGKNLBO_04081	KLAIDMKH_03684
rsmC	Ribosomal RNA small subunit methyltransferase C	3	3	1	1	29356	10	2		602	602	602					AMPHOPKM_01394			GEGKNLBO_04070	KLAIDMKH_03673
group_2054	Bacitracin export ATP-binding protein BceA	3	3	1	1	29316	194	9		761	761	761					AMPHOPKM_01404			GEGKNLBO_04060	KLAIDMKH_03663
group_2056	Protein translocase subunit SecY	3	3	1	1	29161	8	6		1292	1292	1292					AMPHOPKM_01428			GEGKNLBO_04036	KLAIDMKH_03639
cwlD	Germination-specific N-acetylmuramoyl-L-alanine amidase	3	3	1	1	29248	1	19987		737	737	737					AMPHOPKM_01444			GEGKNLBO_04021	KLAIDMKH_03623
group_2062	hypothetical protein	3	3	1	1	29228	1	19993		677	680	678					AMPHOPKM_01447			GEGKNLBO_04018	KLAIDMKH_03620
cymR	HTH-type transcriptional regulator CymR	3	3	1	1	27401	134	88		422	422	422					AMPHOPKM_01455			GEGKNLBO_00973	KLAIDMKH_01224
group_20674	hypothetical protein	3	3	1	1	17754	1	3392		155	158	156	HKJLIMMI_01544					CIEPAKFK_01892	KNFCACEF_02706
rsfS	Ribosomal silencing factor RsfS	3	3	1	1	27608	133	214		353	353	353					AMPHOPKM_01482			GEGKNLBO_02289	KLAIDMKH_01194
gpr	Germination protease	3	3	1	1	27628	133	223		1013	1013	1013					AMPHOPKM_01490			GEGKNLBO_02297	KLAIDMKH_01185
group_2079	Heat-inducible transcription repressor HrcA	3	3	1	1	27633	133	233		1037	1037	1037					AMPHOPKM_01494			GEGKNLBO_02301	KLAIDMKH_01180
prmA	Ribosomal protein L11 methyltransferase	3	3	1	1	27654	133	240		944	944	944					AMPHOPKM_01498			GEGKNLBO_02305	KLAIDMKH_01176
group_2082	Threonylcarbamoyladenosine tRNA methylthiotransferase MtaB	3	3	1	1	27657	133	238		1340	1343	1342					AMPHOPKM_01500			GEGKNLBO_02307	KLAIDMKH_01174
group_2089	Putative pyruvate, phosphate dikinase regulatory protein	3	3	1	1	26830	24	2		809	809	809					AMPHOPKM_01516			GEGKNLBO_01319	KLAIDMKH_01158
ispH	4-hydroxy-3-methylbut-2-enyl diphosphate reductase	3	3	1	1	27790	136	119		980	980	980					AMPHOPKM_01535			GEGKNLBO_01327	KLAIDMKH_01139
cshB	DEAD-box ATP-dependent RNA helicase CshB	3	3	1	1	27792	136	113		1298	1298	1298					AMPHOPKM_01537			GEGKNLBO_01329	KLAIDMKH_01137
zur	Zinc-specific metallo-regulatory protein	3	3	1	1	27798	136	106		410	410	410					AMPHOPKM_01542			GEGKNLBO_01334	KLAIDMKH_01131
pstS_1	Phosphate-binding protein PstS	3	3	1	1	27923	190	20		995	995	995					AMPHOPKM_01552			GEGKNLBO_01343	KLAIDMKH_01121
pstC1	Phosphate transport system permease protein PstC 1	3	3	1	1	27924	190	19		947	947	947					AMPHOPKM_01553			GEGKNLBO_01344	KLAIDMKH_01120
pstA	Phosphate transport system permease protein PstA	3	3	1	1	27925	190	18		878	878	878					AMPHOPKM_01554			GEGKNLBO_01345	KLAIDMKH_01119
group_2108	Phosphate import ATP-binding protein PstB 3	3	3	1	1	27929	190	17		800	800	800					AMPHOPKM_01555			GEGKNLBO_01346	KLAIDMKH_01118
nrdZ_2	Vitamin B12-dependent ribonucleoside-diphosphate reductase	3	3	1	1	28390	1	13864		1760	1763	1762					AMPHOPKM_01729			GEGKNLBO_01374	KLAIDMKH_01011
ypdF_1	Aminopeptidase YpdF	3	3	1	1	23601	1	13859		1061	1061	1061					AMPHOPKM_01734			GEGKNLBO_01591	KLAIDMKH_01006
group_2122	Stress response regulator gls24	3	3	1	1	23678	1	13774		392	392	392					AMPHOPKM_01743			GEGKNLBO_01600	KLAIDMKH_00996
dxs	1-deoxy-D-xylulose-5-phosphate synthase	3	3	1	1	23684	1	13766		1901	1901	1901					AMPHOPKM_01749			GEGKNLBO_01606	KLAIDMKH_00990
group_2129	hypothetical protein	3	3	1	1	23704	1	13739		245	245	245					AMPHOPKM_01757			GEGKNLBO_01625	KLAIDMKH_00982
ytrA_2	HTH-type transcriptional repressor YtrA	3	3	1	1	23953	1	18132		371	371	371					AMPHOPKM_01785			GEGKNLBO_00569	KLAIDMKH_00950
group_2151	hypothetical protein	3	3	1	1	24019	1	18201		440	440	440					AMPHOPKM_01823			GEGKNLBO_00635	KLAIDMKH_00898
mccF_2	Microcin C7 self-immunity protein MccF	3	3	1	1	24642	1	18920		1013	1013	1013					AMPHOPKM_01840	CIEPAKFK_02133			KLAIDMKH_04507
queA	S-adenosylmethionine:tRNA ribosyltransferase-isomerase	3	3	1	1	27288	134	205		1040	1040	1040					AMPHOPKM_01852			GEGKNLBO_00991	KLAIDMKH_01244
ruvB	Holliday junction ATP-dependent DNA helicase RuvB	3	3	1	1	27287	134	204		1010	1010	1010					AMPHOPKM_01853			GEGKNLBO_00992	KLAIDMKH_01245
obg	GTPase Obg	3	3	1	1	27280	134	181		1289	1289	1289					AMPHOPKM_01860			GEGKNLBO_00999	KLAIDMKH_01252
minC	Septum site-determining protein MinC	3	3	1	1	27106	1	24833		671	671	671					AMPHOPKM_01868			GEGKNLBO_01007	KLAIDMKH_01260
mreC	Cell shape-determining protein MreC	3	3	1	1	27103	1	24835		902	902	902					AMPHOPKM_01870			GEGKNLBO_01009	KLAIDMKH_01262
group_2184	Riboflavin biosynthesis protein	3	3	1	1	3562	1	24886		758	758	758					AMPHOPKM_01895			GEGKNLBO_00491	KLAIDMKH_01291
group_2185	Delta-aminolevulinic acid dehydratase	3	3	1	1	3564	1	24935		983	983	983					AMPHOPKM_01897			GEGKNLBO_00493	KLAIDMKH_01294
ccsA_1	Cytochrome c biogenesis protein CcsA	3	3	1	1	3570	1	24941		830	830	830					AMPHOPKM_01900			GEGKNLBO_00496	KLAIDMKH_01297
lon1	Lon protease 1	3	3	1	1	3575	1	24946		2324	2324	2324					AMPHOPKM_01904			GEGKNLBO_00499	KLAIDMKH_01300
group_2199	Caffeyl-CoA reductase-Etf complex subunit CarE	3	3	1	1	18963	1	15853		977	977	977					AMPHOPKM_01956			GEGKNLBO_00535	KLAIDMKH_01333
artM_1	Arginine transport ATP-binding protein ArtM	3	3	1	1	19024	1	15654		722	722	722					AMPHOPKM_01979			GEGKNLBO_00554	KLAIDMKH_01358
pheT_1	Phenylalanine--tRNA ligase beta subunit	3	3	1	1	19050	1	15616		2411	2411	2411					AMPHOPKM_01995			GEGKNLBO_00566	KLAIDMKH_01376
ysdC_3	Putative aminopeptidase YsdC	3	3	1	1	31628	1	22679		1088	1088	1088					AMPHOPKM_02004			GEGKNLBO_02823	KLAIDMKH_03555
group_2213	Threonine--tRNA ligase 1	3	3	1	1	31531	1	10012		1925	1925	1925					AMPHOPKM_02012			GEGKNLBO_03786	KLAIDMKH_03546
nrdR	Transcriptional repressor NrdR	3	3	1	1	31525	1	10019		464	464	464					AMPHOPKM_02015			GEGKNLBO_03780	KLAIDMKH_03543
phoP	Alkaline phosphatase synthesis transcriptional regulatory protein PhoP	3	3	1	1	31505	1	10031		713	713	713					AMPHOPKM_02026			GEGKNLBO_02795	KLAIDMKH_03532
pyk	Pyruvate kinase	3	3	1	1	31162	1	10102		1760	1760	1760					AMPHOPKM_02033			GEGKNLBO_02802	KLAIDMKH_03525
pfkA	ATP-dependent 6-phosphofructokinase	3	3	1	1	31158	1	10104		959	959	959					AMPHOPKM_02034			GEGKNLBO_02803	KLAIDMKH_03524
accD	Acetyl-coenzyme A carboxylase carboxyl transferase subunit beta	3	3	1	1	31156	1	10107		869	869	869					AMPHOPKM_02036			GEGKNLBO_02805	KLAIDMKH_03522
group_2225	Cobalt-dependent inorganic pyrophosphatase	3	3	1	1	31149	1	10112		1307	1307	1307					AMPHOPKM_02041			GEGKNLBO_02810	KLAIDMKH_03515
group_2227	Putative universal stress protein	3	3	1	1	31143	1	10118		452	452	452					AMPHOPKM_02047			GEGKNLBO_02816	KLAIDMKH_03509
tpx	putative thiol peroxidase	3	3	1	1	31141	1	10125		506	509	507					AMPHOPKM_02049			GEGKNLBO_02818	KLAIDMKH_03507
group_2234	hypothetical protein	3	3	1	1	31127	1	10192		248	248	248					AMPHOPKM_02063			GEGKNLBO_02444	KLAIDMKH_03493
tyrS	Tyrosine--tRNA ligase	3	3	1	1	31125	1	10194		1265	1265	1265					AMPHOPKM_02065			GEGKNLBO_02446	KLAIDMKH_03491
acsA_1	Acetyl-coenzyme A synthetase	3	3	1	1	31123	1	10197		1721	1721	1721					AMPHOPKM_02067			GEGKNLBO_02448	KLAIDMKH_03489
ccpA	Catabolite control protein A	3	3	1	1	31119	1	10202		998	998	998					AMPHOPKM_02071			GEGKNLBO_02452	KLAIDMKH_03485
murC	UDP-N-acetylmuramate--L-alanine ligase	3	3	1	1	31102	1	10209		1301	1301	1301					AMPHOPKM_02076			GEGKNLBO_02457	KLAIDMKH_03480
group_2257	NAD-dependent malic enzyme	3	3	1	1	6944	1	10306		1307	1313	1311					AMPHOPKM_02110			GEGKNLBO_01151	KLAIDMKH_03443
pckA	Phosphoenolpyruvate carboxykinase (ATP)	3	3	1	1	6955	1	10312		1586	1586	1586					AMPHOPKM_02116			GEGKNLBO_01157	KLAIDMKH_03437
dps2	DNA protection during starvation protein 2	3	3	1	1	6962	1	10319		458	458	458					AMPHOPKM_02124			GEGKNLBO_01164	KLAIDMKH_03430
menA	1,4-dihydroxy-2-naphthoate octaprenyltransferase	3	3	1	1	7100	1	10694		911	911	911					AMPHOPKM_02133			GEGKNLBO_01172	KLAIDMKH_03421
group_2274	Transcriptional regulatory protein DesR	3	3	1	1	14341	1	6388		599	599	599					AMPHOPKM_02182			GEGKNLBO_03424	KLAIDMKH_00418
ssuC	Putative aliphatic sulfonates transport permease protein SsuC	3	3	1	1	14348	1	6395		821	821	821					AMPHOPKM_02189			GEGKNLBO_03417	KLAIDMKH_00411
group_2282	hypothetical protein	3	3	1	1	14351	1	6400		446	446	446					AMPHOPKM_02192			GEGKNLBO_03414	KLAIDMKH_00408
group_2283	hypothetical protein	3	3	1	1	14923	1	6721		341	341	341					AMPHOPKM_02197			GEGKNLBO_03409	KLAIDMKH_00403
group_2284	hypothetical protein	3	3	1	1	14924	1	6728		197	197	197					AMPHOPKM_02198			GEGKNLBO_03408	KLAIDMKH_00402
group_2286	hypothetical protein	3	3	1	1	14932	1	6735		320	320	320					AMPHOPKM_02205			GEGKNLBO_03401	KLAIDMKH_00395
xapB	Xanthosine permease	3	3	1	1	14978	1	6738		1256	1256	1256					AMPHOPKM_02208			GEGKNLBO_03398	KLAIDMKH_00392
rihB	Pyrimidine-specific ribonucleoside hydrolase RihB	3	3	1	1	14980	1	6740		938	938	938					AMPHOPKM_02209			GEGKNLBO_03397	KLAIDMKH_00391
bioY	Biotin transporter BioY	3	3	1	1	14074	1	8557		551	551	551					AMPHOPKM_02230			GEGKNLBO_03351	KLAIDMKH_00366
dbpA	ATP-dependent RNA helicase DbpA	3	3	1	1	14047	1	8532		1436	1436	1436					AMPHOPKM_02254			GEGKNLBO_03328	KLAIDMKH_00342
group_2306	hypothetical protein	3	3	1	1	14028	1	8512		1697	1697	1697					AMPHOPKM_02267			GEGKNLBO_01529	KLAIDMKH_00326
group_2309	L-methionine gamma-lyase	3	3	1	1	14019	1	8503		1292	1292	1292					AMPHOPKM_02273			GEGKNLBO_01520	KLAIDMKH_00320
group_2310	Homoserine dehydrogenase	3	3	1	1	14018	1	8502		986	986	986					AMPHOPKM_02274			GEGKNLBO_01519	KLAIDMKH_00319
aceA	Isocitrate lyase	3	3	1	1	14014	1	8498		1283	1289	1285					AMPHOPKM_02278			GEGKNLBO_01515	KLAIDMKH_00315
group_2315	hypothetical protein	3	3	1	1	14010	1	8494		122	122	122					AMPHOPKM_02280			GEGKNLBO_01513	KLAIDMKH_00313
group_2321	hypothetical protein	3	3	1	1	13999	1	8385		701	701	701					AMPHOPKM_02293			GEGKNLBO_01502	KLAIDMKH_00300
group_2322	hypothetical protein	3	3	1	1	13997	1	8384		638	638	638					AMPHOPKM_02294			GEGKNLBO_01501	KLAIDMKH_00299
uppP_1	Undecaprenyl-diphosphatase	3	3	1	1	13979	1	8379		827	827	827					AMPHOPKM_02298			GEGKNLBO_01497	KLAIDMKH_00295
group_233	Stage 0 sporulation protein A	3	3	1	1	23690	1	13753		737	791	773					AMPHOPKM_01754			GEGKNLBO_01611	KLAIDMKH_00985
phnL	Alpha-D-ribose 1-methylphosphonate 5-triphosphate synthase subunit PhnL	3	3	1	1	13874	1	8350		722	722	722					AMPHOPKM_02338			GEGKNLBO_01471	KLAIDMKH_00257
phnD_1	Phosphate-import protein PhnD	3	3	1	1	13870	1	8347		1040	1040	1040					AMPHOPKM_02340			GEGKNLBO_01469	KLAIDMKH_00255
phnC	Phosphate-import ATP-binding protein PhnC	3	3	1	1	13869	1	8345		773	773	773					AMPHOPKM_02341			GEGKNLBO_01468	KLAIDMKH_00254
phnE_1	Phosphate-import permease protein PhnE	3	3	1	1	13868	1	8344		788	788	788					AMPHOPKM_02342			GEGKNLBO_01467	KLAIDMKH_00253
lptB_4	Lipopolysaccharide export system ATP-binding protein LptB	3	3	1	1	13832	1	8310		773	773	773					AMPHOPKM_02361			GEGKNLBO_02118	KLAIDMKH_00226
group_2346	hypothetical protein	3	3	1	1	13831	1	8309		980	980	980					AMPHOPKM_02362			GEGKNLBO_02119	KLAIDMKH_00225
punA	Purine nucleoside phosphorylase 1	3	3	1	1	13765	1	8292		818	818	818					AMPHOPKM_02377			GEGKNLBO_00200	KLAIDMKH_00198
livF_2	High-affinity branched-chain amino acid transport ATP-binding protein LivF	3	3	1	1	26312	1	17338		713	713	713					AMPHOPKM_00285			GEGKNLBO_00738	KLAIDMKH_02144
opuAB	Glycine betaine transport system permease protein OpuAB	3	3	1	1	13652	1	8223		857	857	857					AMPHOPKM_02402			GEGKNLBO_00236	KLAIDMKH_00180
cysA_1	Sulfate/thiosulfate import ATP-binding protein CysA	3	3	1	1	13648	1	8216		773	773	773					AMPHOPKM_02407			GEGKNLBO_00240	KLAIDMKH_00175
group_2364	hypothetical protein	3	3	1	1	13644	1	8212		1061	1061	1061					AMPHOPKM_02410			GEGKNLBO_00243	KLAIDMKH_00172
citN_1	Citrate transporter	3	3	1	1	13635	1	8205		1322	1322	1322					AMPHOPKM_02416			GEGKNLBO_00250	KLAIDMKH_00166
livF_3	High-affinity branched-chain amino acid transport ATP-binding protein LivF	3	3	1	1	26307	1	17343		713	713	713					AMPHOPKM_00290			GEGKNLBO_00743	KLAIDMKH_02149
swrC_1	Swarming motility protein SwrC	3	3	1	1	8305	1	20959		3086	3089	3088					AMPHOPKM_02505			GEGKNLBO_00449	KLAIDMKH_03123
yfhA_2	putative siderophore transport system permease protein YfhA	3	3	1	1	8494	1	11220		1055	1055	1055					AMPHOPKM_02547			GEGKNLBO_00477	KLAIDMKH_03080
yusV_2	putative siderophore transport system ATP-binding protein YusV	3	3	1	1	8498	1	11227		812	812	812					AMPHOPKM_02548			GEGKNLBO_00478	KLAIDMKH_03079
ecfA2_2	Energy-coupling factor transporter ATP-binding protein EcfA2	3	3	1	1	8542	1	11403		812	812	812					AMPHOPKM_02571			GEGKNLBO_00361	KLAIDMKH_03206
ecfA2_1	Energy-coupling factor transporter ATP-binding protein EcfA2	3	3	1	1	8543	1	11404		860	860	860					AMPHOPKM_02572			GEGKNLBO_00360	KLAIDMKH_03207
group_2417	hypothetical protein	3	3	1	1	8545	1	11406		602	602	602					AMPHOPKM_02574			GEGKNLBO_00358	KLAIDMKH_03209
group_2442	Na(+)/H(+) antiporter subunit B	3	3	1	1	8894	1	11490		422	422	422					AMPHOPKM_02637			GEGKNLBO_00304	KLAIDMKH_03274
mrpE_1	Na(+)/H(+) antiporter subunit E	3	3	1	1	8897	1	11493		482	482	482					AMPHOPKM_02640			GEGKNLBO_00301	KLAIDMKH_03277
uvrC_2	UvrABC system protein C	3	3	1	1	8906	1	11504		374	374	374					AMPHOPKM_02651			GEGKNLBO_00292	KLAIDMKH_03288
group_2452	Tetracycline resistance protein, class C	3	3	1	1	8918	1	11511		1172	1172	1172					AMPHOPKM_02657			GEGKNLBO_00285	KLAIDMKH_03294
hmuU_2	Hemin transport system permease protein HmuU	3	3	1	1	9312	1	11637		956	956	956					AMPHOPKM_02683			GEGKNLBO_02936	KLAIDMKH_03321
yusV_3	putative siderophore transport system ATP-binding protein YusV	3	3	1	1	9315	1	11640		767	767	767					AMPHOPKM_02684			GEGKNLBO_02937	KLAIDMKH_03322
group_2474	hypothetical protein	3	3	1	1	9350	1	11745		1187	1187	1187					AMPHOPKM_02709			GEGKNLBO_03182	KLAIDMKH_03349
mntR	Transcriptional regulator MntR	3	3	1	1	9400	1	11755		419	419	419					AMPHOPKM_02717			GEGKNLBO_03174	KLAIDMKH_03357
marA	Multiple antibiotic resistance protein MarA	3	3	1	1	9420	1	11775		791	791	791					AMPHOPKM_02727			GEGKNLBO_03832	KLAIDMKH_03366
group_2485	Membrane protein insertase YidC	3	3	1	1	9421	1	11776		767	767	767					AMPHOPKM_02728			GEGKNLBO_03833	KLAIDMKH_03367
clsA_2	Major cardiolipin synthase ClsA	3	3	1	1	9424	1	11782		1454	1454	1454					AMPHOPKM_02731			GEGKNLBO_03836	KLAIDMKH_03370
group_2499	RNA polymerase sigma-B factor	3	3	1	1	7107	1	10700		785	785	785					AMPHOPKM_02764			GEGKNLBO_03310	KLAIDMKH_03404
dctM_1	C4-dicarboxylate TRAP transporter large permease protein DctM	3	3	1	1	1392	1	6275		1283	1283	1283					AMPHOPKM_02798			GEGKNLBO_02092		COJKOGOP_01930
group_2507	GMP reductase	3	3	1	1	1364	1	6301		983	983	983					AMPHOPKM_02804			GEGKNLBO_02066	KLAIDMKH_02954
dsdX	DsdX permease	3	3	1	1	1319	1	6320		1343	1343	1343					AMPHOPKM_02825			GEGKNLBO_02047	KLAIDMKH_00447
group_2518	Murein DD-endopeptidase MepS/Murein LD-carboxypeptidase	3	3	1	1	1312	1	5415		485	485	485					AMPHOPKM_02828			GEGKNLBO_02044	KLAIDMKH_00450
group_2570	hypothetical protein	3	3	1	1	1146	1	4790		950	950	950					AMPHOPKM_02988			GEGKNLBO_01895	KLAIDMKH_00588
group_2571	Oligopeptide transport ATP-binding protein OppF	3	3	1	1	1145	1	4789		971	971	971					AMPHOPKM_02989			GEGKNLBO_01896	KLAIDMKH_00589
group_2572	Oligopeptide transport ATP-binding protein OppD	3	3	1	1	1144	1	4788		1013	1013	1013					AMPHOPKM_02990			GEGKNLBO_01897	KLAIDMKH_00590
ddpA	putative D,D-dipeptide-binding periplasmic protein DdpA	3	3	1	1	1141	1	4785		1610	1610	1610					AMPHOPKM_02993			GEGKNLBO_01900	KLAIDMKH_00593
group_2587	hypothetical protein	3	3	1	1	15650	1	1423		1034	1034	1034					AMPHOPKM_03034			GEGKNLBO_00162	KLAIDMKH_00060
group_2588	hypothetical protein	3	3	1	1	15652	1	1426		1526	1526	1526					AMPHOPKM_03036			GEGKNLBO_00160	KLAIDMKH_00058
group_2597	hypothetical protein	3	3	1	1	16770	1	1723		638	638	638					AMPHOPKM_03059			GEGKNLBO_00129	KLAIDMKH_00036
thlA_1	Acetyl-CoA acetyltransferase	3	3	1	1	16750	1	1703		1193	1193	1193					AMPHOPKM_03083			GEGKNLBO_00115	KLAIDMKH_00012
ureA	Urease subunit gamma	3	3	1	1	16706	1	1684		302	389	331					AMPHOPKM_03095			GEGKNLBO_00102	KLAIDMKH_04320
ureB	Urease subunit beta	3	3	1	1	16702	1	1683		314	314	314					AMPHOPKM_03096			GEGKNLBO_00101	KLAIDMKH_04321
ureC	Urease subunit alpha	3	3	1	1	16701	1	1682		1712	1712	1712					AMPHOPKM_03097			GEGKNLBO_00100	KLAIDMKH_04322
group_2615	putative ABC transporter ATP-binding protein YheS	3	3	1	1	16674	1	1644		1946	1946	1946					AMPHOPKM_03108			GEGKNLBO_00090	KLAIDMKH_04332
yabJ_2	2-iminobutanoate/2-iminopropanoate deaminase	3	3	1	1	16613	1	17748		1271	1271	1271					AMPHOPKM_03115			GEGKNLBO_00048	KLAIDMKH_04341
allB_3	Allantoinase	3	3	1	1	16594	1	17776		1355	1355	1355					AMPHOPKM_03129			GEGKNLBO_00035	KLAIDMKH_04356
allE	(S)-ureidoglycine aminohydrolase	3	3	1	1	16574	1	17781		764	764	764					AMPHOPKM_03134			GEGKNLBO_00030	KLAIDMKH_04361
iolA_2	Methylmalonate semialdehyde dehydrogenase [acylating]	3	3	1	1	16566	1	17819		1460	1460	1460					AMPHOPKM_03152			GEGKNLBO_00022	KLAIDMKH_04381
phaC	Poly(3-hydroxyalkanoate) polymerase subunit PhaC	3	3	1	1	16445	1	17912		1082	1082	1082					AMPHOPKM_03240			GEGKNLBO_02199	KLAIDMKH_04440
group_2653	hypothetical protein	3	3	1	1	16429	1	17921		950	950	950					AMPHOPKM_03248			GEGKNLBO_02206	KLAIDMKH_04448
uvrB	UvrABC system protein B	3	3	1	1	3156	1	25949		1982	1982	1982					AMPHOPKM_03278			GEGKNLBO_01783	KLAIDMKH_04051
uvrA_2	UvrABC system protein A	3	3	1	1	3158	1	25951		2876	2891	2881					AMPHOPKM_03279			GEGKNLBO_01782	KLAIDMKH_04050
lgt	Prolipoprotein diacylglyceryl transferase	3	3	1	1	5296	1	25954		809	809	809					AMPHOPKM_03282			GEGKNLBO_03542	KLAIDMKH_04047
maa_2	Maltose O-acetyltransferase	3	3	1	1	5292	1	25742		509	509	509					AMPHOPKM_03285			GEGKNLBO_03545	KLAIDMKH_04044
hisA	1-(5-phosphoribosyl)-5-[(5-phosphoribosylamino)methylideneamino] imidazole-4-carboxamide isomerase	3	3	1	1	5285	1	25732		743	743	743					AMPHOPKM_03290			GEGKNLBO_03550	KLAIDMKH_04039
trxB_1	Thioredoxin reductase	3	3	1	1	5281	1	25728		950	950	950					AMPHOPKM_03294			GEGKNLBO_03554	KLAIDMKH_04035
yvcJ	Nucleotide-binding protein YvcJ	3	3	1	1	5279	1	25726		884	884	884					AMPHOPKM_03296			GEGKNLBO_03556	KLAIDMKH_04033
secG	putative protein-export membrane protein SecG	3	3	1	1	5257	1	25047		227	227	227					AMPHOPKM_03315			GEGKNLBO_03451	KLAIDMKH_04012
est_4	Carboxylesterase	3	3	1	1	5255	1	25046		746	746	746					AMPHOPKM_03316			GEGKNLBO_03450	KLAIDMKH_04011
ywdJ	Putative purine permease YwdJ	3	3	1	1	5066	1	24501		1304	1304	1304					AMPHOPKM_03369			GEGKNLBO_01068	KLAIDMKH_03985
citN_4	Citrate transporter	3	3	1	1	5039	1	24396		269	1307	961					AMPHOPKM_03412			GEGKNLBO_01042	KLAIDMKH_03939
group_2689	hypothetical protein	3	3	1	1	4895	1	24379		473	473	473					AMPHOPKM_03422			GEGKNLBO_03581	KLAIDMKH_03930
fadA	3-ketoacyl-CoA thiolase	3	3	1	1	4233	1	24311		1175	1175	1175					AMPHOPKM_03439			GEGKNLBO_02640	KLAIDMKH_03899
group_2693	putative acyl-CoA dehydrogenase	3	3	1	1	4232	1	24310		1781	1781	1781					AMPHOPKM_03440			GEGKNLBO_02639	KLAIDMKH_03898
sufB_2	FeS cluster assembly protein SufB	3	3	1	1	4217	1	24246		1307	1307	1307					AMPHOPKM_03450				KLAIDMKH_03888	COJKOGOP_02086
group_2698	hypothetical protein	3	3	1	1	4211	137	38		818	818	818					AMPHOPKM_03455			GEGKNLBO_02624	KLAIDMKH_03883
group_2707	Cytosol aminopeptidase	3	3	1	1	4115	1	10560		1502	1502	1502					AMPHOPKM_03477			GEGKNLBO_02406	KLAIDMKH_03862
yjhB	Putative metabolite transport protein YjhB	3	3	1	1	4052	1	10495		1235	1235	1235					AMPHOPKM_03488			GEGKNLBO_02417	KLAIDMKH_03858
yugI_1	General stress protein 13	3	3	1	1	4037	1	10479		371	371	371					AMPHOPKM_03498			GEGKNLBO_02427	KLAIDMKH_03847
rocD	Ornithine aminotransferase	3	3	1	1	4034	1	10473		1196	1196	1196					AMPHOPKM_03501			GEGKNLBO_02430	KLAIDMKH_03843
group_2716	hypothetical protein	3	3	1	1	18565	1	16958		344	344	344					AMPHOPKM_03507			GEGKNLBO_03153	KLAIDMKH_04609
group_2719	Putative multidrug export ATP-binding/permease protein	3	3	1	1	18660	1	17137		1748	1748	1748					AMPHOPKM_03518			GEGKNLBO_03142	KLAIDMKH_04598
group_2720	hypothetical protein	3	3	1	1	18661	1	17138		539	539	539					AMPHOPKM_03519			GEGKNLBO_03141	KLAIDMKH_04597
group_2723	hypothetical protein	3	3	1	1	18664	1	17146		980	980	980					AMPHOPKM_03522			GEGKNLBO_03138	KLAIDMKH_04594
pdaA_2	Peptidoglycan-N-acetylmuramic acid deacetylase PdaA	3	3	1	1	18670	1	17151		806	809	808					AMPHOPKM_03527			GEGKNLBO_03133	KLAIDMKH_04589
group_2734	hypothetical protein	3	3	1	1	18683	1	17212		221	221	221					AMPHOPKM_03542			GEGKNLBO_00830	KLAIDMKH_04575
map	Methionine aminopeptidase	3	3	1	1	18695	1	17228		749	749	749					AMPHOPKM_03554			GEGKNLBO_00842	KLAIDMKH_04563
group_2741	hypothetical protein	3	3	1	1	18705	1	17232		101	101	101					AMPHOPKM_03558			GEGKNLBO_00846	KLAIDMKH_04559
group_2746	Soluble hydrogenase 42 kDa subunit	3	3	1	1	18273	1	17243		1154	1160	1158					AMPHOPKM_03568				KLAIDMKH_04547	COJKOGOP_01127
mhqA_1	Putative ring-cleaving dioxygenase MhqA	3	3	1	1	19111	1	17290		977	977	977					AMPHOPKM_03599			GEGKNLBO_00878	KLAIDMKH_01386
group_2764	Methylmalonyl-CoA carboxyltransferase 12S subunit	3	3	1	1	26213	1	21878		1538	1538	1538					AMPHOPKM_03623			GEGKNLBO_00762	KLAIDMKH_01420
cfiB_1	2-oxoglutarate carboxylase small subunit	3	3	1	1	26207	1	21874		1355	1355	1355					AMPHOPKM_03627			GEGKNLBO_00766	KLAIDMKH_01424
dagK	Diacylglycerol kinase	3	3	1	1	20680	1	21807		914	914	914					AMPHOPKM_03666			GEGKNLBO_00799	KLAIDMKH_04481
group_2786	hypothetical protein	3	3	1	1	20675	1	21801		563	563	563					AMPHOPKM_03667			GEGKNLBO_00800	KLAIDMKH_04480
group_2787	Aspartyl/glutamyl-tRNA(Asn/Gln) amidotransferase subunit B	3	3	1	1	20674	1	21800		1427	1427	1427					AMPHOPKM_03668			GEGKNLBO_00801	KLAIDMKH_04479
gatA	Glutamyl-tRNA(Gln) amidotransferase subunit A	3	3	1	1	20673	1	21799		1463	1463	1463					AMPHOPKM_03669			GEGKNLBO_00802	KLAIDMKH_04478
tcyN_3	L-cystine import ATP-binding protein TcyN	3	3	1	1	10227	1	14616		752	752	752					AMPHOPKM_03712			GEGKNLBO_03598	KLAIDMKH_02621
moxC	Putative monooxygenase MoxC	3	3	1	1	10229	1	14617		1328	1328	1328					AMPHOPKM_03713			GEGKNLBO_03599	KLAIDMKH_02622
group_2819	hypothetical protein	3	3	1	1	10598	1	12277		1169	1172	1170					AMPHOPKM_03761			GEGKNLBO_01588	KLAIDMKH_04273
qoxB	Quinol oxidase subunit 1	3	3	1	1	9462	1	11806		1949	1958	1955					AMPHOPKM_03798			GEGKNLBO_01549	KLAIDMKH_04240
qoxC	Quinol oxidase subunit 3	3	3	1	1	9461	1	11805		596	596	596					AMPHOPKM_03799			GEGKNLBO_01548	KLAIDMKH_04239
group_2835	hypothetical protein	3	3	1	1	9459	1	11803		233	233	233					AMPHOPKM_03801			GEGKNLBO_01546	KLAIDMKH_04237
yumC_2	Ferredoxin--NADP reductase 2	3	3	1	1	24813	1	18525		1019	1019	1019					AMPHOPKM_03883				KLAIDMKH_01713	COJKOGOP_01350
paaA	1,2-phenylacetyl-CoA epoxidase, subunit A	3	3	1	1	24811	1	18523		953	953	953					AMPHOPKM_03885				KLAIDMKH_01715	COJKOGOP_01348
paaC	1,2-phenylacetyl-CoA epoxidase, subunit C	3	3	1	1	24808	1	18520		812	812	812					AMPHOPKM_03887				KLAIDMKH_01717	COJKOGOP_01346
echA8	putative enoyl-CoA hydratase echA8	3	3	1	1	24803	1	18517		776	776	776					AMPHOPKM_03890				KLAIDMKH_01721	COJKOGOP_01343
mmgB_2	putative 3-hydroxybutyryl-CoA dehydrogenase	3	3	1	1	24800	1	18514		872	872	872					AMPHOPKM_03893				KLAIDMKH_01724	COJKOGOP_01340
pdh	Phenylalanine dehydrogenase	3	3	1	1	24792	1	18506		1148	1148	1148					AMPHOPKM_03901				KLAIDMKH_01731	COJKOGOP_01333
pdhA_1	Pyruvate dehydrogenase E1 component subunit alpha	3	3	1	1	24791	1	18505		1055	1055	1055					AMPHOPKM_03902				KLAIDMKH_01732	COJKOGOP_01332
pdhB_1	Pyruvate dehydrogenase E1 component subunit beta	3	3	1	1	24790	1	18504		1016	1016	1016					AMPHOPKM_03903				KLAIDMKH_01733	COJKOGOP_01331
group_2859	hypothetical protein	3	3	1	1	24787	1	18501		974	974	974					AMPHOPKM_03906				KLAIDMKH_01736	COJKOGOP_01328
hpcE_2	Homoprotocatechuate catabolism bifunctional isomerase/decarboxylase	3	3	1	1	24666	1	18446		758	758	758					AMPHOPKM_03910				KLAIDMKH_01741	COJKOGOP_01324
dapA_1	4-hydroxy-tetrahydrodipicolinate synthase	3	3	1	1	24661	1	18441		923	923	923					AMPHOPKM_03914				KLAIDMKH_01745	COJKOGOP_01320
uppP_2	Undecaprenyl-diphosphatase	3	3	1	1	23072	1	16042		815	815	815					AMPHOPKM_03929		KNFCACEF_01008		KLAIDMKH_01760
group_28672	hypothetical protein	3	3	1	1	24805	1	18518		302	305	303					AMPHOPKM_03889				KLAIDMKH_01720	COJKOGOP_01344
cheW_1	Chemotaxis protein CheW	3	3	1	1	24323	1	15477		485	485	485					AMPHOPKM_03948			GEGKNLBO_00704	KLAIDMKH_01791
group_2894	hypothetical protein	3	3	1	1	22328	1	19175		95	95	95					AMPHOPKM_04033			GEGKNLBO_02265	KLAIDMKH_04178
group_2901	putative multidrug resistance ABC transporter ATP-binding/permease protein YheI	3	3	1	1	5313	1	26215		1742	1742	1742					AMPHOPKM_04048			GEGKNLBO_03270	KLAIDMKH_04161
group_2902	hypothetical protein	3	3	1	1	2902	1	26205		197	197	197					AMPHOPKM_04058			GEGKNLBO_03971	KLAIDMKH_04152
yhaM	3'-5' exoribonuclease YhaM	3	3	1	1	2907	1	26194		938	938	938					AMPHOPKM_04063			GEGKNLBO_03966	KLAIDMKH_04147
group_2908	Purine nucleoside phosphoramidase	3	3	1	1	2981	1	26124		425	425	425					AMPHOPKM_04071			GEGKNLBO_04001	KLAIDMKH_04139
graR_2	Response regulator protein GraR	3	3	1	1	3014	1	26100		701	704	703					AMPHOPKM_04086			GEGKNLBO_03494	KLAIDMKH_04124
yxdL	ABC transporter ATP-binding protein YxdL	3	3	1	1	3018	1	26097		770	773	772					AMPHOPKM_04088			GEGKNLBO_03496	KLAIDMKH_04122
group_2920	hypothetical protein	3	3	1	1	3033	1	25819		1844	1844	1844					AMPHOPKM_04098			GEGKNLBO_01830	KLAIDMKH_04112
artQ_2	Arginine transport system permease protein ArtQ	3	3	1	1	3067	1	25842		656	656	656					AMPHOPKM_04117			GEGKNLBO_01818	KLAIDMKH_04097
gntT	High-affinity gluconate transporter	3	3	1	1	3085	1	25925		1322	1322	1322					AMPHOPKM_04130			GEGKNLBO_01807	KLAIDMKH_04084
cat1_2	Succinyl-CoA:coenzyme A transferase	3	3	1	1	29037	1	14459		1517	1517	1517					AMPHOPKM_04140			GEGKNLBO_02356	KLAIDMKH_03742
rbsC_2	Ribose import permease protein RbsC	3	3	1	1	28987	1	14426		1022	1022	1022					AMPHOPKM_04162			GEGKNLBO_02332	KLAIDMKH_03767
tatC2	Sec-independent protein translocase protein TatCy	3	3	1	1	28974	1	14391		755	755	755					AMPHOPKM_04174			GEGKNLBO_02323	KLAIDMKH_03776
ntd	Nucleoside deoxyribosyltransferase	3	3	1	1	28953	1	14326		425	515	455					AMPHOPKM_04193			GEGKNLBO_01395	KLAIDMKH_03799
yycJ	Putative metallo-hydrolase YycJ	3	3	1	1	28919	1	14307		788	788	788					AMPHOPKM_04202			GEGKNLBO_02168	KLAIDMKH_03802
noc	Nucleoid occlusion protein	3	3	1	1	28715	192	11		872	872	872					AMPHOPKM_04224			GEGKNLBO_02146	KLAIDMKH_03824
mnmE	tRNA modification GTPase MnmE	3	3	1	1	28709	192	16		1385	1385	1385					AMPHOPKM_04227			GEGKNLBO_02143	KLAIDMKH_03827
misCA	Membrane protein insertase MisCA	3	3	1	1	28707	192	3		770	770	770					AMPHOPKM_04229			GEGKNLBO_02141	KLAIDMKH_03829
rnpA	Ribonuclease P protein component	3	3	1	1	28706	192	1		344	344	344					AMPHOPKM_04230			GEGKNLBO_02140	KLAIDMKH_03830
group_2963	DNA polymerase III subunit beta	3	3	1	1	28692	1	9283		1136	1136	1136					AMPHOPKM_04233			GEGKNLBO_02137	KLAIDMKH_03833
group_2964	hypothetical protein	3	3	1	1	28691	1	9284		230	230	230					AMPHOPKM_04234			GEGKNLBO_02136	KLAIDMKH_03834
recF_3	DNA replication and repair protein RecF	3	3	1	1	28690	1	9285		1112	1112	1112					AMPHOPKM_04235			GEGKNLBO_02135	KLAIDMKH_03835
rbsC_1	Ribose import permease protein RbsC	3	3	1	1	21981	1	2587		959	959	959					AMPHOPKM_04244			GEGKNLBO_01738	KLAIDMKH_02317
group_2972	Protein RecA	3	3	1	1	22005	1	2575		1064	1064	1064					AMPHOPKM_04252				KLAIDMKH_02309	COJKOGOP_02735
group_2973	hypothetical protein	3	3	1	1	22037	1	2560		797	797	797					AMPHOPKM_04254			GEGKNLBO_01748	KLAIDMKH_02307
metG	Methionine--tRNA ligase	3	3	1	1	14712	195	6		1952	1952	1952					AMPHOPKM_04312			GEGKNLBO_03522	KLAIDMKH_02981
ispE	4-diphosphocytidyl-2-C-methyl-D-erythritol kinase	3	3	1	1	14740	3	121		866	866	866					AMPHOPKM_04319			GEGKNLBO_03515	KLAIDMKH_02988
purR_2	Pur operon repressor	3	3	1	1	14741	3	122		851	851	851					AMPHOPKM_04320			GEGKNLBO_03514	KLAIDMKH_02989
spoVT	Stage V sporulation protein T	3	3	1	1	14766	3	20		536	596	556					AMPHOPKM_04329			GEGKNLBO_03953	KLAIDMKH_02998
group_2993	ATP-dependent zinc metalloprotease FtsH	3	3	1	1	14862	1	6535		1997	2000	1999					AMPHOPKM_04344			GEGKNLBO_03478	KLAIDMKH_03013
cysK	Cysteine synthase	3	3	1	1	14866	1	6539		923	923	923					AMPHOPKM_04348			GEGKNLBO_03474	KLAIDMKH_03017
rsiW	Anti-sigma-W factor RsiW	3	3	1	1	8153	1	20767		629	629	629					AMPHOPKM_04404			GEGKNLBO_00398	KLAIDMKH_03062
glmM	Phosphoglucosamine mutase	3	3	1	1	8157	1	20770		1352	1352	1352					AMPHOPKM_04407			GEGKNLBO_00401	KLAIDMKH_03065
group_3010	Glutamine--fructose-6-phosphate aminotransferase [isomerizing]	3	3	1	1	8168	1	20785		1802	1802	1802					AMPHOPKM_04410			GEGKNLBO_00404	KLAIDMKH_03068
group_3015	Nucleoid-associated protein	3	3	1	1	9895	1	9335		320	320	320					AMPHOPKM_04469			GEGKNLBO_04011	KLAIDMKH_03029
dck	Deoxyadenosine/deoxycytidine kinase	3	3	1	1	9847	1	9333		668	668	668					AMPHOPKM_04472			GEGKNLBO_03766	KLAIDMKH_03031
purF	Amidophosphoribosyltransferase	3	3	1	1	20617	1	21742		1421	1421	1421					AMPHOPKM_04488			GEGKNLBO_00815	KLAIDMKH_04464
group_3116	Signal recognition particle receptor FtsY	3	3	1	1	5766	1	26367		1022	1028	1024	HKJLIMMI_00246					CIEPAKFK_02395	KNFCACEF_03036
engB	putative GTP-binding protein EngB	3	3	1	1	27206	1	24576		584	587	585	HKJLIMMI_00555					CIEPAKFK_02665	KNFCACEF_01744
allB_4	Allantoinase	3	3	1	1	16578	1	17777		1340	1343	1341					AMPHOPKM_03130			GEGKNLBO_00034	KLAIDMKH_04357
cdaA	Cyclic di-AMP synthase CdaA	3	3	1	1	8154	1	20768		836	839	838					AMPHOPKM_04405			GEGKNLBO_00399	KLAIDMKH_03063
proP_1	Proline/betaine transporter	3	3	1	1	19113	1	17302		1343	1346	1344					AMPHOPKM_03601			GEGKNLBO_00880	KLAIDMKH_01388
relA	GTP pyrophosphokinase	3	3	1	1	27392	134	98		2189	2192	2191					AMPHOPKM_01842			GEGKNLBO_00981	KLAIDMKH_01234
brnQ_3	Branched-chain amino acid transport system 2 carrier protein	3	3	1	1	17288	1	28856		1319	1322	1321					AMPHOPKM_00160			GEGKNLBO_01228	KLAIDMKH_01995
dnaG	DNA primase	3	3	1	1	27713	24	1		1889	1922	1907					AMPHOPKM_01517			GEGKNLBO_01320	KLAIDMKH_01157
acdA_2	Acyl-CoA dehydrogenase	3	3	1	1	10075	1	11832		1193	1196	1194					AMPHOPKM_01267			GEGKNLBO_01567	KLAIDMKH_00875
tlyC	Magnesium and cobalt efflux protein CorC	3	3	1	1	5607	1	26217		1319	1337	1326					AMPHOPKM_04046			GEGKNLBO_03272	KLAIDMKH_04163
hprK_1	HPr kinase/phosphorylase	3	3	1	1	6367	1	26736		917	929	921					AMPHOPKM_00891			GEGKNLBO_03280	KLAIDMKH_02472
ctsr	Transcriptional regulator CtsR	3	3	1	1	11342	1	13013		473	473	473	HKJLIMMI_00074					CIEPAKFK_03265	KNFCACEF_03335
group_3384	hypothetical protein	3	3	1	1	5780	138	45		233	233	233	HKJLIMMI_00250					CIEPAKFK_02391	KNFCACEF_03032
sucD	Succinate--CoA ligase [ADP-forming] subunit alpha	3	3	1	1	5815	143	11		902	902	902	HKJLIMMI_00260					CIEPAKFK_02381	KNFCACEF_03022
rocR_4	Arginine utilization regulatory protein RocR	3	3	1	1	17290	1	28857		914	1364	1214					AMPHOPKM_00161			GEGKNLBO_01229	KLAIDMKH_01996
bicA	Bicarbonate transporter BicA	3	3	1	1	17291	1	28863		1265	1457	1393					AMPHOPKM_00163			GEGKNLBO_01230	KLAIDMKH_02000
group_3515	Cold shock protein CspB	3	3	1	1	26551	1	562		203	203	203	HKJLIMMI_00428					CIEPAKFK_01993	KNFCACEF_02622
norM	Multidrug resistance protein NorM	3	3	1	1	26792	1	623		1025	1361	1247					AMPHOPKM_00235			GEGKNLBO_03617	KLAIDMKH_02086
ku	Non-homologous end joining protein Ku	3	3	1	1	26593	1	382		488	824	711					AMPHOPKM_00259			GEGKNLBO_01674	KLAIDMKH_02118
livH_2	High-affinity branched-chain amino acid transport system permease protein LivH	3	3	1	1	26310	1	17340		950	950	950					AMPHOPKM_00287			GEGKNLBO_00740	KLAIDMKH_02146
livH_4	High-affinity branched-chain amino acid transport system permease protein LivH	3	3	1	1	26305	1	17357		950	950	950					AMPHOPKM_00292			GEGKNLBO_00745	KLAIDMKH_02151
flhB_1	Flagellar biosynthetic protein FlhB	3	3	1	1	5938	2	170		290	1085	820					AMPHOPKM_00989			GEGKNLBO_03102	KLAIDMKH_02365
fhuD_1	Iron(3+)-hydroxamate-binding protein FhuD	3	3	1	1	10041	1	27169		731	932	861					AMPHOPKM_01251			GEGKNLBO_02492	KLAIDMKH_00860
mcsB	Protein-arginine kinase	3	3	1	1	29416	1	12813		749	1100	983					AMPHOPKM_01374			GEGKNLBO_04089	KLAIDMKH_03692
znuB	High-affinity zinc uptake system membrane protein ZnuB	3	3	1	1	27797	136	108		464	848	719					AMPHOPKM_01541			GEGKNLBO_01333	KLAIDMKH_01133
spoIIIAE	Stage III sporulation protein AE	3	3	1	1	23648	1	13781		758	914	862					AMPHOPKM_01738			GEGKNLBO_01595	KLAIDMKH_01001
citN_2	Citrate transporter	3	3	1	1	19045	1	15625		941	1295	1177					AMPHOPKM_01986			GEGKNLBO_00561	KLAIDMKH_01365
nrnA	Bifunctional oligoribonuclease and PAP phosphatase NrnA	3	3	1	1	31152	1	10110		554	929	804					AMPHOPKM_02039			GEGKNLBO_02808	KLAIDMKH_03519
rex	Redox-sensing transcriptional repressor Rex	3	3	1	1	16672	1	1643		266	644	518					AMPHOPKM_03109			GEGKNLBO_00089	KLAIDMKH_04334
rocR_5	Arginine utilization regulatory protein RocR	3	3	1	1	4036	1	10476		962	1322	1202					AMPHOPKM_03499			GEGKNLBO_02428	KLAIDMKH_03846
group_395	hypothetical protein	3	3	1	1	18564	1	16957		236	866	656					AMPHOPKM_03506			GEGKNLBO_03154	KLAIDMKH_04610
group_396	hypothetical protein	3	3	1	1	10265	1	12497		701	1322	1115					AMPHOPKM_03724			GEGKNLBO_02676	KLAIDMKH_04313
group_399	Phenylacetate-coenzyme A ligase	3	3	1	1	24844	1	18526		374	1328	1010					AMPHOPKM_03882				KLAIDMKH_01712	COJKOGOP_01351
mfd	Transcription-repair-coupling factor	3	3	1	1	14765	3	21		2750	3524	3266					AMPHOPKM_04328			GEGKNLBO_03954	KLAIDMKH_02997
rplF	50S ribosomal protein L6	3	3	1	1	29294	8	28		539	539	539	HKJLIMMI_00024					CIEPAKFK_03214	KNFCACEF_03285
bceA	Bacitracin export ATP-binding protein BceA	3	3	1	1	29334	152	10		761	761	761	HKJLIMMI_00043			ALIABDPI_02532			KNFCACEF_03304
group_427	Putative TrmH family tRNA/rRNA methyltransferase	3	3	1	1	29102	5	74		770	770	770	HKJLIMMI_00062					CIEPAKFK_03253	KNFCACEF_03323
cysS	Cysteine--tRNA ligase	3	3	1	1	29385	5	24		1400	1400	1400	HKJLIMMI_00064					CIEPAKFK_03255	KNFCACEF_03325
group_429	Glutamate--tRNA ligase	3	3	1	1	29387	5	27		1463	1463	1463	HKJLIMMI_00066					CIEPAKFK_03257	KNFCACEF_03327
group_430	putative PIN and TRAM-domain containing protein YacL	3	3	1	1	29398	5	8		1088	1088	1088	HKJLIMMI_00069					CIEPAKFK_03260	KNFCACEF_03330
oppF_6	Oligopeptide transport ATP-binding protein OppF	3	3	1	1	11346	1	13016		959	959	959	HKJLIMMI_00076					CIEPAKFK_03268	KNFCACEF_03337
dppC_2	Dipeptide transport system permease protein DppC	3	3	1	1	11354	1	13031		947	947	947	HKJLIMMI_00082					CIEPAKFK_03274	KNFCACEF_03343
dppB_1	Dipeptide transport system permease protein DppB	3	3	1	1	11362	1	13046		935	935	935	HKJLIMMI_00083					CIEPAKFK_03275	KNFCACEF_03344
kynB_1	Kynurenine formamidase	3	3	1	1	11367	1	13052		737	737	737	HKJLIMMI_00088					CIEPAKFK_03280	KNFCACEF_03355
group_435	hypothetical protein	3	3	1	1	11494	1	13109		896	899	897	HKJLIMMI_00117					CIEPAKFK_03308	KNFCACEF_03382
group_437	Ribose import permease protein RbsC	3	3	1	1	11544	1	13979		1019	1019	1019	HKJLIMMI_00132					CIEPAKFK_03325	KNFCACEF_03397
artM	Arginine transport ATP-binding protein ArtM	3	3	1	1	11525	1	14002		734	734	734	HKJLIMMI_00142					CIEPAKFK_03335	KNFCACEF_03408
glnP	Glutamine transport system permease protein GlnP	3	3	1	1	11524	1	14007		725	761	749	HKJLIMMI_00143					CIEPAKFK_03336	KNFCACEF_03409
group_440	Transcriptional regulatory protein WalR	3	3	1	1	28613	1	14093		704	704	704	HKJLIMMI_00184					CIEPAKFK_03390	KNFCACEF_03440
group_441	50S ribosomal protein L9	3	3	1	1	28617	159	1		449	449	449	HKJLIMMI_00188					CIEPAKFK_03394	KNFCACEF_03444
gdpP	Cyclic-di-AMP phosphodiesterase GdpP	3	3	1	1	28616	159	5		1976	1976	1976	HKJLIMMI_00189					CIEPAKFK_03395	KNFCACEF_03445
group_443	Single-stranded DNA-binding protein A	3	3	1	1	28789	7	7		500	503	502	HKJLIMMI_00192					CIEPAKFK_03398	KNFCACEF_03448
group_4445	Aspartate 1-decarboxylase	3	3	1	1	17719	1	3357		383	383	383	HKJLIMMI_01559					CIEPAKFK_01875	KNFCACEF_02723
rsmB	Ribosomal RNA small subunit methyltransferase B	3	3	1	1	2438	1	26589		1352	1355	1353	HKJLIMMI_00227					CIEPAKFK_02414	KNFCACEF_03055
group_447	L-serine dehydratase, alpha chain	3	3	1	1	6244	1	26382		899	899	899	HKJLIMMI_00237					CIEPAKFK_02404	KNFCACEF_03045
rbgA	Ribosome biogenesis GTPase A	3	3	1	1	6159	138	18		851	854	852	HKJLIMMI_00255					CIEPAKFK_02386	KNFCACEF_03027
topA	DNA topoisomerase 1	3	3	1	1	6102	143	14		2075	2075	2075	HKJLIMMI_00262					CIEPAKFK_02379	KNFCACEF_03020
group_451	Methylenetetrahydrofolate--tRNA-(uracil-5-)-methyltransferase TrmFO	3	3	1	1	6104	143	15		1310	1310	1310	HKJLIMMI_00263					CIEPAKFK_02378	KNFCACEF_03019
group_452	ATP-dependent protease subunit HslV	3	3	1	1	6106	143	18		548	548	548	HKJLIMMI_00265					CIEPAKFK_02376	KNFCACEF_03017
clpY	ATP-dependent protease ATPase subunit ClpY	3	3	1	1	6107	143	19		1391	1391	1391	HKJLIMMI_00266					CIEPAKFK_02375	KNFCACEF_03016
group_454	putative ATP synthase YscN	3	3	1	1	6022	2	70		1322	1322	1322	HKJLIMMI_00274					CIEPAKFK_02367	KNFCACEF_03008
fliM	Flagellar motor switch protein FliM	3	3	1	1	5968	2	85		998	998	998	HKJLIMMI_00282					CIEPAKFK_02358	KNFCACEF_03000
group_456	Flagellar biosynthesis protein FlhA	3	3	1	1	21816	2	212		2033	2033	2033	HKJLIMMI_00290					CIEPAKFK_02350	KNFCACEF_02992
group_4563	Phospho-2-dehydro-3-deoxyheptonate aldolase	3	3	1	1	31396	1	22470		1085	1085	1085	HKJLIMMI_01711					CIEPAKFK_02808	KNFCACEF_01604
cheC	CheY-P phosphatase CheC	3	3	1	1	21822	2	230		629	629	629	HKJLIMMI_00296					CIEPAKFK_02344	KNFCACEF_02986
polC_1	DNA polymerase III PolC-type	3	3	1	1	21909	1	2685		4313	4313	4313	HKJLIMMI_00310					CIEPAKFK_02330	KNFCACEF_02972
group_459	Transcription termination/antitermination protein NusA	3	3	1	1	21911	1	2683		1133	1133	1133	HKJLIMMI_00312					CIEPAKFK_02328	KNFCACEF_02970
mrpC_2	Na(+)/H(+) antiporter subunit C	3	3	1	1	4137	1	10441		341	341	341	HKJLIMMI_01743					CIEPAKFK_00890	KNFCACEF_00510
group_460	hypothetical protein	3	3	1	1	21912	1	2682		278	278	278	HKJLIMMI_00313					CIEPAKFK_02327	KNFCACEF_02969
group_461	putative ribosomal protein YlxQ	3	3	1	1	21913	1	2681		320	320	320	HKJLIMMI_00314					CIEPAKFK_02326	KNFCACEF_02968
rnj2	Ribonuclease J 2	3	3	1	1	21743	1	2816		1667	1667	1667	HKJLIMMI_00328					CIEPAKFK_02312	KNFCACEF_02954
mglA_1	Galactose/methyl galactoside import ATP-binding protein MglA	3	3	1	1	21738	1	2533		1550	1550	1550	HKJLIMMI_00332					CIEPAKFK_02308	KNFCACEF_02950
group_464	hypothetical protein	3	3	1	1	21736	1	2541		959	959	959	HKJLIMMI_00334					CIEPAKFK_02306	KNFCACEF_02948
group_465	hypothetical protein	3	3	1	1	22038	1	2576		797	833	809	HKJLIMMI_00344					CIEPAKFK_02296	KNFCACEF_02938
group_466	2-oxoglutarate oxidoreductase subunit KorA	3	3	1	1	21632	1	21156		1754	1754	1754	HKJLIMMI_00346					CIEPAKFK_02294	KNFCACEF_02936
group_467	tRNA-2-methylthio-N(6)-dimethylallyladenosine synthase	3	3	1	1	21528	1	21159		1547	1547	1547	HKJLIMMI_00348					CIEPAKFK_02292	KNFCACEF_02934
group_468	hypothetical protein	3	3	1	1	26493	1	600		437	437	437	HKJLIMMI_00442					CIEPAKFK_02006	KNFCACEF_02594
msrB	Peptide methionine sulfoxide reductase MsrB	3	3	1	1	26484	1	614		410	413	411	HKJLIMMI_00451					CIEPAKFK_02019	KNFCACEF_02583
group_470	hypothetical protein	3	3	1	1	26716	1	71		197	197	197	HKJLIMMI_00474					CIEPAKFK_02045	KNFCACEF_02562
group_471	TelA-like protein	3	3	1	1	26694	1	75		1184	1187	1186	HKJLIMMI_00478					CIEPAKFK_02049	KNFCACEF_02558
malF	Maltose transport system permease protein MalF	3	3	1	1	17058	1	28094		1280	1283	1281	HKJLIMMI_00530					CIEPAKFK_02099	KNFCACEF_02506
malG	Maltose transport system permease protein MalG	3	3	1	1	17079	1	28095		842	842	842	HKJLIMMI_00531					CIEPAKFK_02100	KNFCACEF_02505
alsT_3	Amino-acid carrier protein AlsT	3	3	1	1	23865	1	15569		1466	1472	1468	HKJLIMMI_00550					CIEPAKFK_02676	KNFCACEF_01739
hemA	Glutamyl-tRNA reductase	3	3	1	1	27207	1	24574		1367	1367	1367	HKJLIMMI_00556					CIEPAKFK_02664	KNFCACEF_01745
hemB	Delta-aminolevulinic acid dehydratase	3	3	1	1	27214	1	24728		983	986	984	HKJLIMMI_00560					CIEPAKFK_02660	KNFCACEF_01749
group_477	Glutamate-1-semialdehyde 2,1-aminomutase	3	3	1	1	27223	1	24733		1295	1295	1295	HKJLIMMI_00561					CIEPAKFK_02659	KNFCACEF_01750
group_478	Valine--tRNA ligase	3	3	1	1	27236	1	24743		2642	2642	2642	HKJLIMMI_00566					CIEPAKFK_02654	KNFCACEF_01755
group_479	hypothetical protein	3	3	1	1	27262	1	24776		530	698	642	HKJLIMMI_00586					CIEPAKFK_02635	KNFCACEF_01774
group_480	Rod shape-determining protein MreB	3	3	1	1	27263	1	24779		1019	1019	1019	HKJLIMMI_00587					CIEPAKFK_00686	KNFCACEF_01775
group_481	Septum site-determining protein MinD	3	3	1	1	27271	1	24790		800	800	800	HKJLIMMI_00591					CIEPAKFK_00682	KNFCACEF_01779
group_482	hypothetical protein	3	3	1	1	27040	1	24786		335	335	335	HKJLIMMI_00595					CIEPAKFK_00678	KNFCACEF_01783
group_484	GTPase Obg	3	3	1	1	27063	134	228		1289	1289	1289	HKJLIMMI_00598					CIEPAKFK_00675	KNFCACEF_01786
ruvA	Holliday junction ATP-dependent DNA helicase RuvA	3	3	1	1	27054	134	214		620	620	620	HKJLIMMI_00604					CIEPAKFK_00669	KNFCACEF_01792
group_486	Holliday junction ATP-dependent DNA helicase RuvB	3	3	1	1	27050	134	208		1010	1013	1011	HKJLIMMI_00605					CIEPAKFK_00668	KNFCACEF_01793
group_487	GTP pyrophosphokinase	3	3	1	1	27296	134	152		2192	2192	2192	HKJLIMMI_00616					CIEPAKFK_00657	KNFCACEF_01804
group_488	tRNA threonylcarbamoyladenosine dehydratase	3	3	1	1	27477	134	145		761	761	761	HKJLIMMI_00623					CIEPAKFK_00649	KNFCACEF_01814
group_489	putative AAA domain-containing protein	3	3	1	1	27481	134	139		1286	1289	1287	HKJLIMMI_00626					CIEPAKFK_00647	KNFCACEF_01816
group_490	HTH-type transcriptional regulator CymR	3	3	1	1	27482	134	138		422	422	422	HKJLIMMI_00627					CIEPAKFK_00646	KNFCACEF_01817
mnmA	tRNA-specific 2-thiouridylase MnmA	3	3	1	1	27484	134	134		1112	1148	1124	HKJLIMMI_00629					CIEPAKFK_00644	KNFCACEF_01819
alaS_1	Alanine--tRNA ligase	3	3	1	1	27490	134	129		2633	2633	2633	HKJLIMMI_00632					CIEPAKFK_00641	KNFCACEF_01822
yrrK	Putative pre-16S rRNA nuclease	3	3	1	1	27409	133	29		419	419	419	HKJLIMMI_00634					CIEPAKFK_00639	KNFCACEF_01824
greA	Transcription elongation factor GreA	3	3	1	1	27535	133	39		473	473	473	HKJLIMMI_00641					CIEPAKFK_00632	KNFCACEF_01831
group_495	RNA polymerase sigma-28 factor	3	3	1	1	27540	133	46		728	743	738	HKJLIMMI_00644					CIEPAKFK_00629	KNFCACEF_01834
group_496	hypothetical protein	3	3	1	1	27542	133	47		539	539	539	HKJLIMMI_00645					CIEPAKFK_00628	KNFCACEF_01835
group_497	Elongation factor 4	3	3	1	1	27567	133	75		1829	1829	1829	HKJLIMMI_00665					CIEPAKFK_00610	KNFCACEF_00240
nrdE1	Ribonucleoside-diphosphate reductase subunit alpha 1	3	3	1	1	25937	1	7608		2225	2225	2225	HKJLIMMI_00692					CIEPAKFK_00385	KNFCACEF_01127
group_499	Undecaprenyl-diphosphatase	3	3	1	1	25939	1	7601		827	827	827	HKJLIMMI_00698					CIEPAKFK_00378	KNFCACEF_01129
group_500	putative membrane protein	3	3	1	1	25943	1	7595		602	602	602	HKJLIMMI_00699					CIEPAKFK_00377	KNFCACEF_01130
group_501	hypothetical protein	3	3	1	1	25949	1	2426		638	638	638	HKJLIMMI_00702					CIEPAKFK_00374	KNFCACEF_01133
liaR	Transcriptional regulatory protein LiaR	3	3	1	1	25958	1	2437		641	641	641	HKJLIMMI_00705					CIEPAKFK_00371	KNFCACEF_01136
saeR	Response regulator SaeR	3	3	1	1	25965	1	2455		692	692	692	HKJLIMMI_00712					CIEPAKFK_00365	KNFCACEF_01143
hom	Homoserine dehydrogenase	3	3	1	1	25975	1	2471		986	986	986	HKJLIMMI_00722					CIEPAKFK_00351	KNFCACEF_01154
mgl	L-methionine gamma-lyase	3	3	1	1	25987	1	2487		1292	1397	1327	HKJLIMMI_00723					CIEPAKFK_00350	KNFCACEF_01155
lvr_1	Levodione reductase	3	3	1	1	25999	1	3545		758	758	758	HKJLIMMI_00735					CIEPAKFK_00336	KNFCACEF_01165
group_507	hypothetical protein	3	3	1	1	26020	1	3569		311	311	311	HKJLIMMI_00741					CIEPAKFK_00703	KNFCACEF_01172
group_508	ATP-dependent RNA helicase DbpA	3	3	1	1	26032	1	3575		1436	1436	1436	HKJLIMMI_00747					CIEPAKFK_00709	KNFCACEF_01178
glsA1	Glutaminase 1	3	3	1	1	26139	1	18553		995	995	995	HKJLIMMI_00753	ALDMDNAO_03826							KLAIDMKH_01691
ftnA	Bacterial non-heme ferritin	3	3	1	1	26118	1	3615		506	506	506	HKJLIMMI_00755					CIEPAKFK_00716	KNFCACEF_01185
group_511	hypothetical protein	3	3	1	1	24927	1	3626		1658	1658	1658	HKJLIMMI_00760					CIEPAKFK_00720	KNFCACEF_01189
rpsA	30S ribosomal protein S1	3	3	1	1	7132	1	10722		2150	2150	2150	HKJLIMMI_00798					CIEPAKFK_00009	KNFCACEF_01506
sigB	RNA polymerase sigma-B factor	3	3	1	1	7134	1	10724		779	785	783	HKJLIMMI_00800					CIEPAKFK_00011	KNFCACEF_01504
rsbT	Serine/threonine-protein kinase RsbT	3	3	1	1	7139	1	10728		401	401	401	HKJLIMMI_00804					CIEPAKFK_00015	KNFCACEF_01500
group_516	ATP-dependent RNA helicase CshA	3	3	1	1	5433	1	20338		1553	1565	1558	HKJLIMMI_00815					CIEPAKFK_00026	KNFCACEF_01489
tetA_3	Tetracycline resistance protein, class B	3	3	1	1	5451	1	20373		1139	1163	1155	HKJLIMMI_00826					CIEPAKFK_00037	KNFCACEF_01479
clsA_1	Major cardiolipin synthase ClsA	3	3	1	1	5463	1	20383		1454	1454	1454	HKJLIMMI_00838					CIEPAKFK_00047	KNFCACEF_01471
yidC	Membrane protein insertase YidC	3	3	1	1	5466	1	20395		767	776	772	HKJLIMMI_00841					CIEPAKFK_00050	KNFCACEF_01468
cvfB	Conserved virulence factor B	3	3	1	1	5477	1	20418		860	860	860	HKJLIMMI_00852					CIEPAKFK_00061	KNFCACEF_01457
mntR_1	Transcriptional regulator MntR	3	3	1	1	5478	1	20419		419	428	422	HKJLIMMI_00853					CIEPAKFK_00062	KNFCACEF_01456
group_522	hypothetical protein	3	3	1	1	5479	1	20420		269	269	269	HKJLIMMI_00854					CIEPAKFK_00063	KNFCACEF_01455
yodB	HTH-type transcriptional regulator YodB	3	3	1	1	5494	1	20432		305	305	305	HKJLIMMI_00861					CIEPAKFK_00070	KNFCACEF_01448
group_5239	Adenylosuccinate lyase	3	3	1	1	20652	1	21761		1295	1295	1295	HKJLIMMI_02553					CIEPAKFK_03627	KNFCACEF_00540
yijE	putative cystine transporter YijE	3	3	1	1	5510	1	20645		884	884	884	HKJLIMMI_00877					CIEPAKFK_00309	KNFCACEF_00191
thrC	Threonine synthase	3	3	1	1	9039	1	20628		1058	1058	1058	HKJLIMMI_00894					CIEPAKFK_00093	KNFCACEF_01423
hmoA	Heme-degrading monooxygenase HmoA	3	3	1	1	9043	1	20623		332	332	332	HKJLIMMI_00897					CIEPAKFK_00096	KNFCACEF_01420
dtpT	Di-/tripeptide transporter	3	3	1	1	9137	1	20614		1487	1496	1490	HKJLIMMI_00906					CIEPAKFK_00105	KNFCACEF_01411
group_528	Putative multidrug export ATP-binding/permease protein	3	3	1	1	9138	1	20609		1718	1718	1718	HKJLIMMI_00907					CIEPAKFK_00106	KNFCACEF_01410
group_529	Fumarate hydratase class II	3	3	1	1	9162	1	10919		1376	1376	1376	HKJLIMMI_00921					CIEPAKFK_00122	KNFCACEF_01398
pitA	Low-affinity inorganic phosphate transporter 1	3	3	1	1	9229	1	11613		998	998	998	HKJLIMMI_00926					CIEPAKFK_00127	KNFCACEF_01393
yfbR	5'-deoxynucleotidase YfbR	3	3	1	1	9193	1	11589		626	626	626	HKJLIMMI_00944					CIEPAKFK_00141	KNFCACEF_01378
mrpF_1	Na(+)/H(+) antiporter subunit F	3	3	1	1	9187	1	11582		284	284	284	HKJLIMMI_00948					CIEPAKFK_00147	KNFCACEF_01374
mrpC_1	Na(+)/H(+) antiporter subunit C	3	3	1	1	9183	1	11579		338	338	338	HKJLIMMI_00951					CIEPAKFK_00150	KNFCACEF_01371
group_534	Na(+)/H(+) antiporter subunit B	3	3	1	1	9182	1	11578		425	425	425	HKJLIMMI_00952					CIEPAKFK_00151	KNFCACEF_01370
group_535	hypothetical protein	3	3	1	1	7417	1	11576		683	686	684	HKJLIMMI_00954					CIEPAKFK_00153	KNFCACEF_01368
dapH	2,3,4,5-tetrahydropyridine-2,6-dicarboxylate N-acetyltransferase	3	3	1	1	8833	1	11106		713	713	713	HKJLIMMI_00978					CIEPAKFK_00177	KNFCACEF_01344
group_537	Enoyl-[acyl-carrier-protein] reductase [NADH] FabI	3	3	1	1	8760	1	28626		779	779	779	HKJLIMMI_01004					CIEPAKFK_00205	KNFCACEF_01318
group_538	Organic hydroperoxide resistance protein-like protein	3	3	1	1	8737	1	28652		419	422	420	HKJLIMMI_01020					CIEPAKFK_00222	KNFCACEF_01305
yiaA	Inner membrane protein YiaA	3	3	1	1	8694	1	28708		290	299	293	HKJLIMMI_01037	ALDMDNAO_03769					KNFCACEF_01289
group_540	hypothetical protein	3	3	1	1	8701	1	28711		383	386	384	HKJLIMMI_01040					CIEPAKFK_00253	KNFCACEF_01286
yybR_2	putative HTH-type transcriptional regulator YybR	3	3	1	1	9748	1	28755		332	353	343	HKJLIMMI_01050					CIEPAKFK_00273	KNFCACEF_01276
group_543	hypothetical protein	3	3	1	1	29944	1	9006		461	806	691	HKJLIMMI_01138					CIEPAKFK_01517	KNFCACEF_00820
group_5430	Leucine dehydrogenase	3	3	1	1	23499	1	13655		1094	1094	1094	HKJLIMMI_02790					CIEPAKFK_00542	KNFCACEF_02206
feuC_2	Iron-uptake system permease protein FeuC	3	3	1	1	29904	1	9042		1007	1007	1007	HKJLIMMI_01156					CIEPAKFK_01498	KNFCACEF_00805
group_545	hypothetical protein	3	3	1	1	29888	1	9050		488	488	488	HKJLIMMI_01162					CIEPAKFK_01492	KNFCACEF_00799
group_546	Redox-sensing transcriptional repressor Rex	3	3	1	1	16294	1	1535		641	641	641	HKJLIMMI_01223					CIEPAKFK_03919	KNFCACEF_03556
yheS_2	putative ABC transporter ATP-binding protein YheS	3	3	1	1	16293	1	1536		1931	1943	1935	HKJLIMMI_01224					CIEPAKFK_03918	KNFCACEF_03555
group_548	tRNA N6-adenosine threonylcarbamoyltransferase	3	3	1	1	16291	1	1537		1019	1019	1019	HKJLIMMI_01225					CIEPAKFK_03916	KNFCACEF_03554
tsaE	tRNA threonylcarbamoyladenosine biosynthesis protein TsaE	3	3	1	1	16286	1	1540		452	452	452	HKJLIMMI_01228					CIEPAKFK_03913	KNFCACEF_03551
ugpA_1	Lactose transport system permease protein LacF	3	3	1	1	16258	1	1562		896	941	911	HKJLIMMI_01239	ALDMDNAO_02002					KNFCACEF_03535
group_551	Argininosuccinate synthase	3	3	1	1	22976	1	15524		1208	1208	1208	HKJLIMMI_01278					CIEPAKFK_01614	KNFCACEF_02416
ugpC_2	sn-glycerol-3-phosphate import ATP-binding protein UgpC	3	3	1	1	22973	1	27750		1097	1097	1097	HKJLIMMI_01289					CIEPAKFK_01755	KNFCACEF_02419
group_553	hypothetical protein	3	3	1	1	22861	1	27786	Hypothetical protein with no hits to refseq/uniprot/clusters/cdd/tigrfams/pfam overlapping another protein with hits	644	809	754	HKJLIMMI_01319						KNFCACEF_00074			COJKOGOP_03655
group_554	Putative esterase	3	3	1	1	30780	1	27914		425	425	425	HKJLIMMI_01358					CIEPAKFK_02175	KNFCACEF_02470
group_555	hypothetical protein	3	3	1	1	15413	1	12218		302	305	303	HKJLIMMI_01410					CIEPAKFK_03515	KNFCACEF_00915
lptB_2	Lipopolysaccharide export system ATP-binding protein LptB	3	3	1	1	18187	1	3172		788	788	788	HKJLIMMI_01479					CIEPAKFK_01978	KNFCACEF_02636
group_557	hypothetical protein	3	3	1	1	18186	1	3173		950	950	950	HKJLIMMI_01480					CIEPAKFK_01977	KNFCACEF_02637
hisF	Imidazole glycerol phosphate synthase subunit HisF	3	3	1	1	17825	1	3520		776	776	776	HKJLIMMI_01508					CIEPAKFK_01928	KNFCACEF_02667
dinG_1	putative ATP-dependent helicase DinG	3	3	1	1	17778	1	3416		1901	1901	1901	HKJLIMMI_01537					CIEPAKFK_01899	KNFCACEF_02699
cshC	ATP-dependent RNA helicase DbpA	3	3	1	1	17759	1	3397		2279	2285	2281	HKJLIMMI_01542					CIEPAKFK_01894	KNFCACEF_02704
asnS	Asparagine--tRNA ligase	3	3	1	1	17737	1	3375		1295	1295	1295	HKJLIMMI_01550					CIEPAKFK_01886	KNFCACEF_02714
group_562	Methylglyoxal synthase	3	3	1	1	17711	1	3343		407	407	407	HKJLIMMI_01565					CIEPAKFK_01869	KNFCACEF_02729
group_563	hypothetical protein	3	3	1	1	17702	1	3334		680	680	680	HKJLIMMI_01572					CIEPAKFK_01865	KNFCACEF_02765
group_564	hypothetical protein	3	3	1	1	19438	1	19437		551	551	551	HKJLIMMI_01578					CIEPAKFK_01859	KNFCACEF_02771
group_565	Chorismate synthase	3	3	1	1	19431	1	19403		1181	1181	1181	HKJLIMMI_01585					CIEPAKFK_01852	KNFCACEF_02778
group_5655	Hypoxanthine-guanine phosphoribosyltransferase	3	3	1	1	14538	140	44		542	542	542	HKJLIMMI_03095					CIEPAKFK_01532	KNFCACEF_00118
menG_2	Demethylmenaquinone methyltransferase	3	3	1	1	19322	1	19527		704	704	704	HKJLIMMI_01589					CIEPAKFK_01848	KNFCACEF_02782
group_567	GTP cyclohydrolase 1	3	3	1	1	19325	1	19274		569	569	569	HKJLIMMI_01592					CIEPAKFK_01845	KNFCACEF_02785
srrA	Transcriptional regulatory protein SrrA	3	3	1	1	22211	1	19354		716	716	716	HKJLIMMI_01619					CIEPAKFK_01819	KNFCACEF_02811
group_569	Ribosomal large subunit pseudouridine synthase B	3	3	1	1	22205	1	19350		734	737	736	HKJLIMMI_01623					CIEPAKFK_01815	KNFCACEF_02815
group_5692	putative 3-hydroxybutyryl-CoA dehydrogenase	3	3	1	1	15094	1	8589		851	851	851	HKJLIMMI_03156					CIEPAKFK_01417	KNFCACEF_00736
group_570	50S ribosomal protein L20	3	3	1	1	31617	1	22671		359	359	359	HKJLIMMI_01637					CIEPAKFK_02737	KNFCACEF_01676
group_571	Transcriptional repressor NrdR	3	3	1	1	31191	1	10062		464	464	464	HKJLIMMI_01643					CIEPAKFK_02743	KNFCACEF_01670
gapB	Glyceraldehyde-3-phosphate dehydrogenase 2	3	3	1	1	31213	1	10068		1004	1004	1004	HKJLIMMI_01645					CIEPAKFK_02745	KNFCACEF_01668
group_573	D-aspartate ligase	3	3	1	1	31222	1	10079		1214	1214	1214	HKJLIMMI_01651					CIEPAKFK_02751	KNFCACEF_01662
phoP_1	Alkaline phosphatase synthesis transcriptional regulatory protein PhoP	3	3	1	1	31225	1	10081		707	707	707	HKJLIMMI_01653					CIEPAKFK_02753	KNFCACEF_01660
group_5745	hypothetical protein	3	3	1	1	18635	1	17049		539	539	539	HKJLIMMI_03227					CIEPAKFK_03814	KNFCACEF_00704
mdh	Malate dehydrogenase	3	3	1	1	31227	1	10082		938	938	938	HKJLIMMI_01654					CIEPAKFK_02755	KNFCACEF_01659
group_5753	hypothetical protein	3	3	1	1	18600	1	16949		344	344	344	HKJLIMMI_03239					CIEPAKFK_03834	KNFCACEF_00716
group_576	Malate dehydrogenase	3	3	1	1	31503	1	10000		938	938	938			PDBPBPEK_02668					GEGKNLBO_02797		COJKOGOP_00543
citZ	Citrate synthase 2	3	3	1	1	31470	1	22370		1115	1115	1115	HKJLIMMI_01656					CIEPAKFK_02757	KNFCACEF_01657
ezrA	Septation ring formation regulator EzrA	3	3	1	1	31419	1	22436		1700	1700	1700	HKJLIMMI_01686					CIEPAKFK_02788	KNFCACEF_01627
group_579	30S ribosomal protein S4	3	3	1	1	31411	1	22455		602	602	602	HKJLIMMI_01696					CIEPAKFK_02796	KNFCACEF_01619
group_580	Ornithine aminotransferase	3	3	1	1	4005	1	10464		1193	1193	1193	HKJLIMMI_01723					CIEPAKFK_00872	KNFCACEF_00529
group_581	hypothetical protein	3	3	1	1	3988	1	10451		260	260	260	HKJLIMMI_01730					CIEPAKFK_00880	KNFCACEF_00521
mrpF_2	Na(+)/H(+) antiporter subunit F	3	3	1	1	4143	1	10436		281	281	281	HKJLIMMI_01746					CIEPAKFK_00893	KNFCACEF_00507
mrpG_2	Na(+)/H(+) antiporter subunit G	3	3	1	1	4146	1	10433		362	362	362	HKJLIMMI_01747					CIEPAKFK_00894	KNFCACEF_00506
pepA	Cytosol aminopeptidase	3	3	1	1	4149	1	10430		1502	1505	1503	HKJLIMMI_01750					CIEPAKFK_00897	KNFCACEF_00503
group_5849	hypothetical protein	3	3	1	1	5512	1	20208		344	344	344	HKJLIMMI_03360					CIEPAKFK_03134	KNFCACEF_00189
group_585	NADH dehydrogenase-like protein	3	3	1	1	4153	1	10427		1211	1211	1211	HKJLIMMI_01753					CIEPAKFK_00900	KNFCACEF_00500
erpA	Iron-sulfur cluster insertion protein ErpA	3	3	1	1	4154	1	10426		362	362	362	HKJLIMMI_01754					CIEPAKFK_00901	KNFCACEF_00499
group_587	Zinc-dependent sulfurtransferase SufU	3	3	1	1	3895	1	24249		434	434	434	HKJLIMMI_01773					CIEPAKFK_00920	KNFCACEF_00480
group_588	Cysteine desulfurase SufS	3	3	1	1	3894	1	24250		1232	1232	1232	HKJLIMMI_01774					CIEPAKFK_00921	KNFCACEF_00479
metQ_1	Methionine-binding lipoprotein MetQ	3	3	1	1	4253	1	24290		803	806	805	HKJLIMMI_01779					CIEPAKFK_01631	KNFCACEF_00474
metP	Methionine import system permease protein MetP	3	3	1	1	4254	1	24289		668	668	668	HKJLIMMI_01780					CIEPAKFK_01632	KNFCACEF_00473
fadE	putative acyl-CoA dehydrogenase	3	3	1	1	4260	1	24201		1781	1781	1781	HKJLIMMI_01787					CIEPAKFK_01639	KNFCACEF_00467
ypcP	5'-3' exonuclease	3	3	1	1	4863	1	24328		875	875	875	HKJLIMMI_01795					CIEPAKFK_01646	KNFCACEF_00460
lacF_2	Lactose transport system permease protein LacF	3	3	1	1	4825	1	25485		944	947	945	HKJLIMMI_01821					CIEPAKFK_02922	KNFCACEF_00429
ileS_2	Isoleucine--tRNA ligase	3	3	1	1	2483	1	23750		2750	2750	2750	HKJLIMMI_01867					CIEPAKFK_02442	KNFCACEF_03082
group_595	hypothetical protein	3	3	1	1	6476	1	23693		233	233	233	HKJLIMMI_01873					CIEPAKFK_02448	KNFCACEF_03088
pdhD_2	Dihydrolipoyl dehydrogenase	3	3	1	1	2200	1	14885		1412	1412	1412	HKJLIMMI_03533					CIEPAKFK_02523	KNFCACEF_03158
rsmH	Ribosomal RNA small subunit methyltransferase H	3	3	1	1	2346	1	26811		950	950	950	HKJLIMMI_01889					CIEPAKFK_02464	KNFCACEF_03104
group_597	Methylmalonyl-CoA carboxyltransferase 12S subunit	3	3	1	1	30101	1	26863		1541	1541	1541	HKJLIMMI_01894					CIEPAKFK_02468	KNFCACEF_03108
ctaA	Heme A synthase	3	3	1	1	2051	1	14909		911	911	911	HKJLIMMI_01924					CIEPAKFK_02498	KNFCACEF_03139
cfiB	2-oxoglutarate carboxylase small subunit	3	3	1	1	2052	1	14908		3440	3440	3440	HKJLIMMI_01925					CIEPAKFK_02499	KNFCACEF_03140
ftsW_2	putative peptidoglycan glycosyltransferase FtsW	3	3	1	1	2053	1	14907		905	1163	1077	HKJLIMMI_01926					CIEPAKFK_02500	KNFCACEF_03141
cotE	Spore coat protein E	3	3	1	1	21150	1	28330		542	560	552	HKJLIMMI_01963					CIEPAKFK_01767	KNFCACEF_02863
group_602	hypothetical protein	3	3	1	1	32304	1	5352		464	464	464	HKJLIMMI_02102					CIEPAKFK_01219	KNFCACEF_01978
mepS_1	Murein DD-endopeptidase MepS/Murein LD-carboxypeptidase	3	3	1	1	32282	1	5084		485	485	485	HKJLIMMI_02119					CIEPAKFK_01187	KNFCACEF_02004
fadM	Proline dehydrogenase 1	3	3	1	1	32254	1	5077		977	980	978	HKJLIMMI_02126					CIEPAKFK_01179	KNFCACEF_02011
guaC	GMP reductase	3	3	1	1	32248	1	5073		983	986	985	HKJLIMMI_02130					CIEPAKFK_01175	KNFCACEF_02017
group_606	dTDP-3-amino-3,4,6-trideoxy-alpha-D-glucose transaminase	3	3	1	1	32232	1	5548		1115	1115	1115	HKJLIMMI_02138					CIEPAKFK_01165	KNFCACEF_02027
group_607	UDP-2-acetamido-3-amino-2,3-dideoxy-D-glucuronate N-acetyltransferase	3	3	1	1	32229	1	5557		731	737	733	HKJLIMMI_02140					CIEPAKFK_01161	KNFCACEF_02031
group_608	hypothetical protein	3	3	1	1	32219	1	5562		1391	1391	1391	HKJLIMMI_02144					CIEPAKFK_01157	KNFCACEF_02035
group_609	hypothetical protein	3	3	1	1	32154	1	6150		494	494	494	HKJLIMMI_02165					CIEPAKFK_01136	KNFCACEF_02055
ilvB	Acetolactate synthase large subunit	3	3	1	1	31992	1	5605		1751	1751	1751	HKJLIMMI_02186					CIEPAKFK_01081	KNFCACEF_02077
spoIIAB	Anti-sigma F factor	3	3	1	1	21296	1	19329		446	446	446	HKJLIMMI_03715					CIEPAKFK_01805	KNFCACEF_02825
group_611	Acetolactate synthase small subunit	3	3	1	1	31991	1	5604		515	515	515	HKJLIMMI_02187					CIEPAKFK_01080	KNFCACEF_02078
group_612	2-isopropylmalate synthase	3	3	1	1	1583	1	5724		1541	1541	1541	HKJLIMMI_02189					CIEPAKFK_01078	KNFCACEF_02080
group_613	3-isopropylmalate dehydrogenase	3	3	1	1	1582	1	5723		1100	1100	1100	HKJLIMMI_02190					CIEPAKFK_01077	KNFCACEF_02081
group_614	3-isopropylmalate dehydratase large subunit	3	3	1	1	1581	1	5722		1409	1415	1411	HKJLIMMI_02191					CIEPAKFK_01076	KNFCACEF_02082
hpf	Ribosome hibernation promotion factor	3	3	1	1	31935	1	5713		557	557	557	HKJLIMMI_02199					CIEPAKFK_01069	KNFCACEF_02088
secA_2	Protein translocase subunit SecA	3	3	1	1	31936	1	5712		2510	2510	2510	HKJLIMMI_02200					CIEPAKFK_01068	KNFCACEF_02089
group_6161	hypothetical protein	3	3	1	1	10466	1	12404		431	431	431	HKJLIMMI_03791					CIEPAKFK_03565	KNFCACEF_00881
group_617	Peptide chain release factor 2	3	3	1	1	31937	1	5711		983	983	983	HKJLIMMI_02201					CIEPAKFK_01067	KNFCACEF_02090
ygaZ	Inner membrane protein YgaZ	3	3	1	1	25478	1	7420		707	707	707	HKJLIMMI_02215					CIEPAKFK_01055	KNFCACEF_02102
mrp	Iron-sulfur cluster carrier protein	3	3	1	1	25546	1	7444		320	320	320	HKJLIMMI_02227					CIEPAKFK_01038	KNFCACEF_02116
fabF	3-oxoacyl-[acyl-carrier-protein] synthase 2	3	3	1	1	25541	1	7385		1235	1235	1235	HKJLIMMI_02232					CIEPAKFK_01033	KNFCACEF_03258
oppB	Oligopeptide transport system permease protein OppB	3	3	1	1	25530	1	7370		932	932	932	HKJLIMMI_02241					CIEPAKFK_01024	KNFCACEF_03249
ravA_3	ATPase RavA	3	3	1	1	16014	135	57		950	950	950	HKJLIMMI_02248					CIEPAKFK_03987	KNFCACEF_03628
katA_2	Catalase	3	3	1	1	16063	135	79		1595	1595	1595	HKJLIMMI_02259					CIEPAKFK_03980	KNFCACEF_03620
metH	Methionine synthase	3	3	1	1	16071	135	198		3437	3440	3438	HKJLIMMI_02267					CIEPAKFK_03976	KNFCACEF_03612
sacY	Levansucrase and sucrase synthesis operon antiterminator	3	3	1	1	16097	135	225		788	791	790	HKJLIMMI_02293					CIEPAKFK_03960	KNFCACEF_03600
group_626	hypothetical protein	3	3	1	1	16109	135	249		290	296	292	HKJLIMMI_02299					CIEPAKFK_03954	KNFCACEF_03595
trmB	tRNA (guanine-N(7)-)-methyltransferase	3	3	1	1	31342	1	22147		641	644	642	HKJLIMMI_02322					CIEPAKFK_02829	KNFCACEF_01581
group_628	Ferredoxin--NADP reductase	3	3	1	1	6858	1	9683		1262	1262	1262	HKJLIMMI_02331					CIEPAKFK_02838	KNFCACEF_01572
lacA	Galactoside O-acetyltransferase	3	3	1	1	7076	1	10650		512	512	512	HKJLIMMI_02356					CIEPAKFK_02868	KNFCACEF_01546
group_630	Phosphoenolpyruvate carboxykinase (ATP)	3	3	1	1	7078	1	10652		1586	1586	1586	HKJLIMMI_02358					CIEPAKFK_02870	KNFCACEF_01544
psuG	Pseudouridine-5'-phosphate glycosidase	3	3	1	1	18391	1	16884		911	911	911	HKJLIMMI_02401					CIEPAKFK_03789	KNFCACEF_00679
pomA	Chemotaxis protein PomA	3	3	1	1	18388	1	16877		803	803	803	HKJLIMMI_02404					CIEPAKFK_03786	KNFCACEF_00676
group_633	Aminopeptidase 2	3	3	1	1	18387	1	16876		1232	1232	1232	HKJLIMMI_02405					CIEPAKFK_03785	KNFCACEF_00675
group_634	Methionine aminopeptidase	3	3	1	1	19752	1	16868		749	749	749	HKJLIMMI_02412					CIEPAKFK_03778	KNFCACEF_00668
group_635	putative ATP-dependent RNA helicase YfmL	3	3	1	1	19773	1	16856		1151	1151	1151	HKJLIMMI_02418					CIEPAKFK_03772	KNFCACEF_00662
group_636	D-3-phosphoglycerate dehydrogenase	3	3	1	1	19783	1	16842		1586	1586	1586	HKJLIMMI_02424					CIEPAKFK_03766	KNFCACEF_00656
pucK	Uric acid permease PucK	3	3	1	1	19899	1	16834		1274	1274	1274	HKJLIMMI_02431					CIEPAKFK_03757	KNFCACEF_00650
luxA_4	Alkanal monooxygenase alpha chain	3	3	1	1	19961	1	22518		1058	1070	1064	HKJLIMMI_02484					CIEPAKFK_03680	KNFCACEF_00605
group_639	23S rRNA (uracil-C(5))-methyltransferase RlmCD	3	3	1	1	20343	1	21402		1361	1361	1361	HKJLIMMI_02523					CIEPAKFK_03656	KNFCACEF_00570
group_640	hypothetical protein	3	3	1	1	20336	1	21421		95	95	95	HKJLIMMI_02530					CIEPAKFK_03650	KNFCACEF_00563
group_641	Glutamyl-tRNA(Gln) amidotransferase subunit A	3	3	1	1	20331	1	21429		1463	1463	1463	HKJLIMMI_02535					CIEPAKFK_03645	KNFCACEF_00558
group_643	ATP-dependent DNA helicase PcrA	3	3	1	1	20381	1	21794		2228	2234	2230	HKJLIMMI_02539					CIEPAKFK_03641	KNFCACEF_00554
group_644	hypothetical protein	3	3	1	1	20383	1	21792		320	320	320	HKJLIMMI_02541					CIEPAKFK_03639	KNFCACEF_00552
purM	Phosphoribosylformylglycinamidine cyclo-ligase	3	3	1	1	20660	1	21770		1055	1055	1055	HKJLIMMI_02547					CIEPAKFK_03633	KNFCACEF_00546
group_646	Phosphoribosylformylglycinamidine synthase subunit PurL	3	3	1	1	20657	1	21768		2231	2231	2231	HKJLIMMI_02549					CIEPAKFK_03631	KNFCACEF_00544
purE	N5-carboxyaminoimidazole ribonucleotide mutase	3	3	1	1	20650	1	21757		488	488	488	HKJLIMMI_02555					CIEPAKFK_03625	KNFCACEF_00538
mhqR	HTH-type transcriptional regulator MhqR	3	3	1	1	30496	1	22792		446	446	446	HKJLIMMI_02575					CIEPAKFK_02567	KNFCACEF_03201
group_649	hypothetical protein	3	3	1	1	1915	1	23017		245	245	245	HKJLIMMI_02594					CIEPAKFK_02591	KNFCACEF_03224
group_650	hypothetical protein	3	3	1	1	31829	1	22950		365	365	365	HKJLIMMI_02596					CIEPAKFK_02593	KNFCACEF_03226
group_651	GTP pyrophosphokinase YjbM	3	3	1	1	31809	1	22931		674	677	675	HKJLIMMI_02605					CIEPAKFK_02602	KNFCACEF_03235
argJ	Arginine biosynthesis bifunctional protein ArgJ	3	3	1	1	181	1	4184		1226	1226	1226	HKJLIMMI_02684					CIEPAKFK_01349	KNFCACEF_00022
pncB2_1	Nicotinate phosphoribosyltransferase pncB2	3	3	1	1	25815	1	7482		1460	1484	1471	HKJLIMMI_02714					CIEPAKFK_00411	KNFCACEF_00996
group_654	HPr-like protein Crh	3	3	1	1	25170	1	7261		257	257	257	HKJLIMMI_02717					CIEPAKFK_03030	KNFCACEF_00361
group_655	Sporulation transcription regulator WhiA	3	3	1	1	25168	1	7259		941	941	941	HKJLIMMI_02718					CIEPAKFK_03031	KNFCACEF_00360
group_656	Thioredoxin reductase	3	3	1	1	25164	1	7255		950	950	950	HKJLIMMI_02722					CIEPAKFK_03035	KNFCACEF_00356
group_657	Imidazoleglycerol-phosphate dehydratase	3	3	1	1	25158	1	7251		596	596	596	HKJLIMMI_02726					CIEPAKFK_03039	KNFCACEF_00352
group_658	ATP phosphoribosyltransferase	3	3	1	1	25149	1	7247		629	632	630	HKJLIMMI_02728					CIEPAKFK_03041	KNFCACEF_00350
maa	Maltose O-acetyltransferase	3	3	1	1	25147	1	7245		509	509	509	HKJLIMMI_02730					CIEPAKFK_03043	KNFCACEF_00348
group_660	hypothetical protein	3	3	1	1	25144	1	7240		938	938	938	HKJLIMMI_02732					CIEPAKFK_03045	KNFCACEF_00346
hprK_2	HPr kinase/phosphorylase	3	3	1	1	25142	1	7238		935	935	935	HKJLIMMI_02734					CIEPAKFK_03047	KNFCACEF_00344
group_662	UvrABC system protein A	3	3	1	1	25139	1	7234		2891	2894	2892	HKJLIMMI_02737					CIEPAKFK_03050	KNFCACEF_00341
group_663	UvrABC system protein B	3	3	1	1	25138	1	7233		1982	1982	1982	HKJLIMMI_02738					CIEPAKFK_03051	KNFCACEF_00340
mccB	Cystathionine gamma-lyase	3	3	1	1	25115	1	7215		1133	1133	1133	HKJLIMMI_02751					CIEPAKFK_03063	KNFCACEF_00325
proY	Proline-specific permease ProY	3	3	1	1	2623	1	7171		1352	1358	1355	HKJLIMMI_02760					CIEPAKFK_03082	KNFCACEF_00315
graR_1	Response regulator protein GraR	3	3	1	1	2635	1	7159		704	704	704	HKJLIMMI_02768					CIEPAKFK_03088	KNFCACEF_00222
folD	Bifunctional protein FolD protein	3	3	1	1	23474	1	13825		857	857	857	HKJLIMMI_02776					CIEPAKFK_00528	KNFCACEF_02192
argR	Arginine repressor	3	3	1	1	23487	1	13819		449	449	449	HKJLIMMI_02782					CIEPAKFK_00534	KNFCACEF_02198
spo0A	Stage 0 sporulation protein A	3	3	1	1	23492	1	13816		791	791	791	HKJLIMMI_02785					CIEPAKFK_00537	KNFCACEF_02201
group_670	Dihydrolipoyl dehydrogenase	3	3	1	1	23500	1	13656		1430	1433	1431	HKJLIMMI_02791					CIEPAKFK_00543	KNFCACEF_02207
group_671	hypothetical protein	3	3	1	1	24388	1	15948		440	440	440	HKJLIMMI_02840					CIEPAKFK_00787	KNFCACEF_02394
group_672	Putative aminopeptidase YsdC	3	3	1	1	31592	1	22637		206	1088	794	HKJLIMMI_02848					CIEPAKFK_02727	KNFCACEF_01683
pheT_2	Phenylalanine--tRNA ligase beta subunit	3	3	1	1	18821	1	15710		2411	2411	2411	HKJLIMMI_02857					CIEPAKFK_02719	KNFCACEF_01696
group_674	UvrABC system protein C	3	3	1	1	3626	1	15861		1730	1793	1771	HKJLIMMI_02878					CIEPAKFK_02697	KNFCACEF_01716
group_675	Fumarate reductase flavoprotein subunit	3	3	1	1	3630	1	15865		1757	1757	1757	HKJLIMMI_02882					CIEPAKFK_02693	KNFCACEF_01720
ohrR_2	Organic hydroperoxide resistance transcriptional regulator	3	3	1	1	3635	1	15884		455	455	455	HKJLIMMI_02886					CIEPAKFK_02689	KNFCACEF_01724
glmS	Glutamine--fructose-6-phosphate aminotransferase [isomerizing]	3	3	1	1	9768	1	20649		1802	1802	1802	HKJLIMMI_02913					CIEPAKFK_00312	KNFCACEF_01256
group_678	Phosphoglucosamine mutase	3	3	1	1	9509	1	20654		1352	1352	1352	HKJLIMMI_02915					CIEPAKFK_00315	KNFCACEF_01252
panF_1	Sodium/pantothenate symporter	3	3	1	1	163	1	4191		1448	1448	1448	HKJLIMMI_02962					CIEPAKFK_01356	KNFCACEF_00029
atpF	ATP synthase subunit b	3	3	1	1	13181	167	2		524	524	524	HKJLIMMI_02992					CIEPAKFK_01386	KNFCACEF_00058
ywlF	Putative sugar phosphate isomerase YwlF	3	3	1	1	13214	1	18300		440	440	440	HKJLIMMI_03001					CIEPAKFK_01393	KNFCACEF_00065
group_682	Peptide chain release factor 1	3	3	1	1	13222	1	18292		1079	1079	1079	HKJLIMMI_03008					CIEPAKFK_01400	KNFCACEF_00072
murAB	UDP-N-acetylglucosamine 1-carboxyvinyltransferase 2	3	3	1	1	13245	1	18212		1277	1277	1277	HKJLIMMI_03013					CIEPAKFK_01405	KNFCACEF_00724
group_684	putative fructose-bisphosphate aldolase	3	3	1	1	13268	1	8685		857	857	857	HKJLIMMI_03015					CIEPAKFK_01407	KNFCACEF_00726
group_686	hypothetical protein	3	3	1	1	14693	139	22		440	440	440	HKJLIMMI_03056					CIEPAKFK_01745	KNFCACEF_00079
yabA	Initiation-control protein YabA	3	3	1	1	14656	139	37		353	353	353	HKJLIMMI_03059					CIEPAKFK_01742	KNFCACEF_00082
group_689	Ribonuclease M5	3	3	1	1	14605	151	12		560	599	579	HKJLIMMI_03067					CIEPAKFK_01560	KNFCACEF_00090
group_691	4-diphosphocytidyl-2-C-methyl-D-erythritol kinase	3	3	1	1	14736	3	119		866	866	866	HKJLIMMI_03071					CIEPAKFK_01556	KNFCACEF_00094
group_692	Putative septation protein SpoVG	3	3	1	1	14750	3	134		287	329	301	HKJLIMMI_03074					CIEPAKFK_01553	KNFCACEF_00097
ftsH	ATP-dependent zinc metalloprotease FtsH	3	3	1	1	14529	140	45		2000	2000	2000	HKJLIMMI_03096					CIEPAKFK_01531	KNFCACEF_00119
coaX	Type III pantothenate kinase	3	3	1	1	14528	140	46		782	785	783	HKJLIMMI_03097					CIEPAKFK_01530	KNFCACEF_00120
group_695	hypothetical protein	3	3	1	1	14503	140	20	Hypothetical protein with no hits to refseq/uniprot/clusters/cdd/tigrfams/pfam overlapping another protein with hits	218	221	219	HKJLIMMI_03109					CIEPAKFK_01520	KNFCACEF_00132
dus_1	putative tRNA-dihydrouridine synthase	3	3	1	1	14501	140	14		1025	1028	1027	HKJLIMMI_03110					CIEPAKFK_01519	KNFCACEF_00133
group_697	putative N-acetyl-alpha-D-glucosaminyl L-malate deacetylase 2	3	3	1	1	12470	1	8929		686	686	686	HKJLIMMI_03114					CIEPAKFK_01457	KNFCACEF_00776
group_698	hypothetical protein	3	3	1	1	12471	1	8928		350	350	350	HKJLIMMI_03115					CIEPAKFK_01456	KNFCACEF_00775
group_699	Pyridoxine kinase	3	3	1	1	12485	1	8927		833	833	833	HKJLIMMI_03116					CIEPAKFK_01455	KNFCACEF_00774
group_700	Putative heme-dependent peroxidase	3	3	1	1	12493	1	8918		749	749	749	HKJLIMMI_03124					CIEPAKFK_01447	KNFCACEF_00766
group_701	Prespore-specific transcriptional regulator RsfA	3	3	1	1	12500	1	8910		623	623	623	HKJLIMMI_03127					CIEPAKFK_01444	KNFCACEF_00763
group_702	hypothetical protein	3	3	1	1	12502	1	8908		1295	1295	1295	HKJLIMMI_03129					CIEPAKFK_01442	KNFCACEF_00761
group_703	hypothetical protein	3	3	1	1	12507	1	8907		515	515	515	HKJLIMMI_03130					CIEPAKFK_01441	KNFCACEF_00760
group_704	Agmatinase	3	3	1	1	12466	1	2133		872	872	872	HKJLIMMI_03135					CIEPAKFK_01436	KNFCACEF_00755
group_705	Arginine--tRNA ligase	3	3	1	1	15083	1	2126		1667	1667	1667	HKJLIMMI_03138					CIEPAKFK_01433	KNFCACEF_00752
mmgC_1	Acyl-CoA dehydrogenase	3	3	1	1	15090	1	8587		1136	1136	1136	HKJLIMMI_03157					CIEPAKFK_01416	KNFCACEF_00735
icmF	Fused isobutyryl-CoA mutase	3	3	1	1	12586	1	8677		3257	3257	3257	HKJLIMMI_03160					CIEPAKFK_01413	KNFCACEF_00732
rpoE_2	putative DNA-directed RNA polymerase subunit delta	3	3	1	1	12589	1	8679		533	542	536	HKJLIMMI_03161					CIEPAKFK_01411	KNFCACEF_00730
albA	Antilisterial bacteriocin subtilosin biosynthesis protein AlbA	3	3	1	1	25249	1	8152		875	875	875	HKJLIMMI_03165					CIEPAKFK_03435	KNFCACEF_00979
cstA	Carbon starvation protein A	3	3	1	1	13813	1	8301		1430	1460	1449	HKJLIMMI_03186				AMPHOPKM_02370			GEGKNLBO_00192
group_711	L(+)-tartrate dehydratase subunit beta	3	3	1	1	18403	1	16890		1529	1529	1529	HKJLIMMI_03207					CIEPAKFK_03795	KNFCACEF_00685
group_712	hypothetical protein	3	3	1	1	18630	1	17039		266	266	266	HKJLIMMI_03222					CIEPAKFK_03809	KNFCACEF_00699
fabL	Enoyl-[acyl-carrier-protein] reductase [NADPH] FabL	3	3	1	1	18633	1	17045		746	746	746	HKJLIMMI_03225					CIEPAKFK_03812	KNFCACEF_00702
group_714	Oligopeptide transport ATP-binding protein OppF	3	3	1	1	18640	1	17052		983	983	983	HKJLIMMI_03230					CIEPAKFK_03817	KNFCACEF_00707
group_715	hypothetical protein	3	3	1	1	11021	1	1847		734	734	734	HKJLIMMI_03250					CIEPAKFK_01672	KNFCACEF_03482
gap	Glyceraldehyde-3-phosphate dehydrogenase	3	3	1	1	4619	1	25676		1007	1007	1007	HKJLIMMI_03289					CIEPAKFK_03018	KNFCACEF_00372
gpmI	2,3-bisphosphoglycerate-independent phosphoglycerate mutase	3	3	1	1	4623	1	25657		1538	1538	1538	HKJLIMMI_03292					CIEPAKFK_03015	KNFCACEF_00375
est_2	Carboxylesterase	3	3	1	1	4764	1	25544		746	746	746	HKJLIMMI_03298					CIEPAKFK_03012	KNFCACEF_00381
lplJ	Lipoate-protein ligase LplJ	3	3	1	1	2636	1	7144		992	992	992	HKJLIMMI_03316					CIEPAKFK_03089	KNFCACEF_00221
hemH	Ferrochelatase	3	3	1	1	2652	1	7126		929	929	929	HKJLIMMI_03327					CIEPAKFK_03108	KNFCACEF_00213
ecsA_2	ABC-type transporter ATP-binding protein EcsA	3	3	1	1	2661	1	7118		740	749	746	HKJLIMMI_03338					CIEPAKFK_03112	KNFCACEF_00209
group_728	3'-5' exoribonuclease YhaM	3	3	1	1	2765	1	20169		938	938	938	HKJLIMMI_03347					CIEPAKFK_03121	KNFCACEF_00198
group_729	putative multidrug resistance ABC transporter ATP-binding/permease protein YheH	3	3	1	1	5524	1	20199		1739	1739	1739	HKJLIMMI_03366					CIEPAKFK_03140	KNFCACEF_00184
yheI_2	putative multidrug resistance ABC transporter ATP-binding/permease protein YheI	3	3	1	1	5525	1	20191		1742	1742	1742	HKJLIMMI_03367					CIEPAKFK_03141	KNFCACEF_00183
vraR	Response regulator protein VraR	3	3	1	1	5534	1	20186		647	647	647	HKJLIMMI_03371					CIEPAKFK_03145	KNFCACEF_00179
bdbC	Disulfide bond formation protein C	3	3	1	1	5338	1	18835		425	425	425	HKJLIMMI_03376					CIEPAKFK_03149	KNFCACEF_00175
hrcA	Heat-inducible transcription repressor HrcA	3	3	1	1	27564	133	78		272	1037	782	HKJLIMMI_03431					CIEPAKFK_00608	KNFCACEF_00242
dnaJ	Chaperone protein DnaJ	3	3	1	1	27651	133	264		1118	1127	1123	HKJLIMMI_03434					CIEPAKFK_00605	KNFCACEF_00245
mtaB	Threonylcarbamoyladenosine tRNA methylthiotransferase MtaB	3	3	1	1	26876	133	257		1340	1340	1340	HKJLIMMI_03437					CIEPAKFK_00602	KNFCACEF_00248
deoC2	Deoxyribose-phosphate aldolase 2	3	3	1	1	26877	133	255		671	671	671	HKJLIMMI_03438					CIEPAKFK_00601	KNFCACEF_00250
recO	DNA repair protein RecO	3	3	1	1	26842	6	32		788	788	788	HKJLIMMI_03452					CIEPAKFK_00589	KNFCACEF_00262
group_739	Transcriptional repressor CcpN	3	3	1	1	27710	156	3		638	638	638	HKJLIMMI_03456					CIEPAKFK_00454	KNFCACEF_00271
yqfL	Putative pyruvate, phosphate dikinase regulatory protein	3	3	1	1	27711	156	2		809	809	809	HKJLIMMI_03457					CIEPAKFK_00455	KNFCACEF_00272
group_741	DNA primase	3	3	1	1	27712	156	1		1829	1889	1869	HKJLIMMI_03458					CIEPAKFK_00456	KNFCACEF_00273
group_742	Nucleotidase	3	3	1	1	27915	136	74		578	578	578	HKJLIMMI_03474					CIEPAKFK_00475	KNFCACEF_02138
group_743	Phosphate transport system permease protein PstA 1	3	3	1	1	27859	141	36		878	878	878	HKJLIMMI_03484					CIEPAKFK_00485	KNFCACEF_02148
pstB3_2	Phosphate import ATP-binding protein PstB 3	3	3	1	1	27855	141	31		800	803	801	HKJLIMMI_03485					CIEPAKFK_00486	KNFCACEF_02149
group_745	HTH-type transcriptional regulator CysL	3	3	1	1	30513	1	22754		875	875	875	HKJLIMMI_03504					CIEPAKFK_02552	KNFCACEF_03186
group_746	hypothetical protein	3	3	1	1	30519	1	22747		992	992	992	HKJLIMMI_03509					CIEPAKFK_02547	KNFCACEF_03181
ydcV	Inner membrane ABC transporter permease protein YdcV	3	3	1	1	30528	1	22738		803	803	803	HKJLIMMI_03515					CIEPAKFK_02541	KNFCACEF_03175
potB	Spermidine/putrescine transport system permease protein PotB	3	3	1	1	30529	1	22731		824	824	824	HKJLIMMI_03516					CIEPAKFK_02540	KNFCACEF_03174
group_749	hypothetical protein	3	3	1	1	1968	1	23188		209	209	209	HKJLIMMI_03522					CIEPAKFK_02532	KNFCACEF_03166
pdhA	Pyruvate dehydrogenase E1 component subunit alpha	3	3	1	1	30422	1	23217		1112	1112	1112	HKJLIMMI_03530					CIEPAKFK_02526	KNFCACEF_03161
speA_2	Arginine decarboxylase	3	3	1	1	2196	1	14889		1469	1469	1469	HKJLIMMI_03537					CIEPAKFK_02512	KNFCACEF_03153
cmpD	Bicarbonate transport ATP-binding protein CmpD	3	3	1	1	14445	1	6688		779	779	779	HKJLIMMI_03552					CIEPAKFK_00750	KNFCACEF_01213
desR	Transcriptional regulatory protein DesR	3	3	1	1	14408	1	6660		599	599	599	HKJLIMMI_03598					CIEPAKFK_00760	KNFCACEF_01222
putP	High-affinity proline transporter PutP	3	3	1	1	14436	1	6667		1484	1490	1487	HKJLIMMI_03619					CIEPAKFK_00757	KNFCACEF_01218
sigH_1	ECF RNA polymerase sigma factor SigH	3	3	1	1	29856	1	9072		548	548	548	HKJLIMMI_03643					CIEPAKFK_01483	KNFCACEF_00791
hutU	Urocanate hydratase	3	3	1	1	10553	1	12248		1667	1667	1667	HKJLIMMI_03654					CIEPAKFK_03535	KNFCACEF_00904
group_757	hypothetical protein	3	3	1	1	10557	1	12252		1157	1157	1157	HKJLIMMI_03657					CIEPAKFK_03542	KNFCACEF_00901
group_759	hypothetical protein	3	3	1	1	21701	1	2517		119	128	122	HKJLIMMI_03689		PDBPBPEK_01611	ALIABDPI_00492
group_760	LexA repressor	3	3	1	1	21253	1	15160		620	620	620	HKJLIMMI_03696					CIEPAKFK_01786	KNFCACEF_02843
tkt_2	Transketolase	3	3	1	1	21257	1	15148		2000	2000	2000	HKJLIMMI_03700					CIEPAKFK_01790	KNFCACEF_02839
group_762	hypothetical protein	3	3	1	1	21225	146	17		929	929	929	HKJLIMMI_03702					CIEPAKFK_01792	KNFCACEF_02837
group_763	Acetyl-CoA acetyltransferase	3	3	1	1	21317	146	15		1181	1184	1183	HKJLIMMI_03704					CIEPAKFK_01794	KNFCACEF_02835
group_764	Biotin carboxylase	3	3	1	1	23590	1	13828		1349	1352	1351	HKJLIMMI_03722					CIEPAKFK_00525	KNFCACEF_02189
group_765	hypothetical protein	3	3	1	1	23593	1	13831		137	455	321	HKJLIMMI_03725					CIEPAKFK_00522	KNFCACEF_02186
ypdF	Aminopeptidase YpdF	3	3	1	1	23621	1	13856		1061	1061	1061	HKJLIMMI_03733					CIEPAKFK_00517	KNFCACEF_02180
nrdZ	Vitamin B12-dependent ribonucleoside-diphosphate reductase	3	3	1	1	28345	1	13529		2561	2561	2561	HKJLIMMI_03735					CIEPAKFK_00515	KNFCACEF_02178
gcvPA	putative glycine dehydrogenase (decarboxylating) subunit 1	3	3	1	1	28362	1	13606		1346	1346	1346	HKJLIMMI_03739					CIEPAKFK_00508	KNFCACEF_02171
aroK_3	Shikimate kinase	3	3	1	1	28359	1	13604		512	515	513	HKJLIMMI_03741					CIEPAKFK_00506	KNFCACEF_02169
group_770	DNA gyrase subunit B	3	3	1	1	28700	1	9264		1922	1922	1922	HKJLIMMI_03746					CIEPAKFK_03420	KNFCACEF_03470
recF_2	DNA replication and repair protein RecF	3	3	1	1	28701	1	9265		1115	1115	1115	HKJLIMMI_03747					CIEPAKFK_03419	KNFCACEF_03469
dnaN	DNA polymerase III subunit beta	3	3	1	1	28703	1	9268		1136	1136	1136	HKJLIMMI_03749					CIEPAKFK_03417	KNFCACEF_03467
group_773	tRNA uridine 5-carboxymethylaminomethyl modification enzyme MnmG	3	3	1	1	28731	147	14		1889	1889	1889	HKJLIMMI_03756					CIEPAKFK_03410	KNFCACEF_03460
sbpA	Multiple sugar-binding periplasmic protein SbpA	3	3	1	1	16156	135	319		1103	1106	1104	HKJLIMMI_03778					CIEPAKFK_03936	KNFCACEF_03581
xylH	Xylose transport system permease protein XylH	3	3	1	1	16134	135	277		1175	1175	1175	HKJLIMMI_03780					CIEPAKFK_03938	KNFCACEF_03583
pbuG	Guanine/hypoxanthine permease PbuG	3	3	1	1	15996	135	51		1331	1331	1331	HKJLIMMI_03823					CIEPAKFK_03996	KNFCACEF_03632
group_777	Serine--tRNA ligase	3	3	1	1	9833	1	9315		1274	1346	1298	HKJLIMMI_03840					CIEPAKFK_01708	KNFCACEF_00005
group_778	Deoxyadenosine/deoxycytidine kinase	3	3	1	1	9880	1	9309		668	668	668	HKJLIMMI_03844					CIEPAKFK_01712	KNFCACEF_00009
group_780	hypothetical protein	3	3	1	1	24074	1	18867		1097	1097	1097		ALDMDNAO_01159			AMPHOPKM_04385				KLAIDMKH_01601
group_781	hypothetical protein	3	3	1	1	8190	1	20807		1139	1142	1141		ALDMDNAO_01166				CIEPAKFK_00693		GEGKNLBO_00407
group_782	hypothetical protein	3	3	1	1	27460	133	196		293	305	297		ALDMDNAO_02108	PDBPBPEK_02498							COJKOGOP_01236
group_792	hypothetical protein	3	3	1	1	25575	1	7479		734	734	734		ALDMDNAO_03673				CIEPAKFK_01044	KNFCACEF_00999
group_803	Trehalose transport system permease protein SugB	3	3	1	1	25441	1	7290		821	821	821			PDBPBPEK_00311			CIEPAKFK_03427	KNFCACEF_00987
yecS_1	L-cystine transport system permease protein YecS	3	3	1	1	21378	1	15226		641	641	641			PDBPBPEK_01449	ALIABDPI_00873						COJKOGOP_02787
group_843	hypothetical protein	3	3	1	1	30579	1	22582		206	209	208			PDBPBPEK_02643		AMPHOPKM_02000					COJKOGOP_00571
group_850	hypothetical protein	3	3	1	1	25715	1	3774		623	623	623				ALIABDPI_01501		CIEPAKFK_00944	KNFCACEF_01031
group_852	Gluconate 2-dehydrogenase flavoprotein	3	3	1	1	7677	1	11375		1715	1715	1715				ALIABDPI_02469			KNFCACEF_01023	GEGKNLBO_00383
group_856	Nicotinate phosphoribosyltransferase pncB2	3	3	1	1	16843	1	1967		1451	1451	1451					AMPHOPKM_00008			GEGKNLBO_02955	KLAIDMKH_01844
iolA_1	Methylmalonate semialdehyde dehydrogenase [acylating]	3	3	1	1	16897	1	27563		1463	1463	1463					AMPHOPKM_00084			GEGKNLBO_03007	KLAIDMKH_01911
osmV	Sulfate/thiosulfate import ATP-binding protein CysA	3	3	1	1	30381	1	23490		797	797	797					AMPHOPKM_00357			GEGKNLBO_03089	KLAIDMKH_02212
recU	Holliday junction resolvase RecU	3	3	1	1	19619	1	21919		413	599	537					AMPHOPKM_00388			GEGKNLBO_00916	KLAIDMKH_02701
group_866	hypothetical protein	3	3	1	1	19502	1	22083		332	332	332					AMPHOPKM_00406			GEGKNLBO_00933	KLAIDMKH_02719
group_867	hypothetical protein	3	3	1	1	19415	1	19501		446	446	446					AMPHOPKM_00413			GEGKNLBO_00940	KLAIDMKH_02220
plsC_2	1-acyl-sn-glycerol-3-phosphate acyltransferase	3	3	1	1	19334	1	19605		587	590	588					AMPHOPKM_00437			GEGKNLBO_03983	KLAIDMKH_02244
scpB	Segregation and condensation protein B	3	3	1	1	22297	1	19192		587	587	587					AMPHOPKM_00461			GEGKNLBO_02903	KLAIDMKH_01462
pdp	Pyrimidine-nucleoside phosphorylase	3	3	1	1	22404	1	19182		1289	1289	1289					AMPHOPKM_00470			GEGKNLBO_02258	KLAIDMKH_01472
thlA_3	Acetyl-CoA acetyltransferase	3	3	1	1	22430	191	16		1181	1229	1199					AMPHOPKM_00482			GEGKNLBO_02244	KLAIDMKH_01487
pimB_2	GDP-mannose-dependent alpha-(1-6)-phosphatidylinositol monomannoside mannosyltransferase	3	3	1	1	32208	1	6184		1220	1220	1220					AMPHOPKM_00611			GEGKNLBO_03508	KLAIDMKH_02932
leuC	3-isopropylmalate dehydratase large subunit	3	3	1	1	31974	1	5917		1409	1415	1413					AMPHOPKM_00655			GEGKNLBO_03686	KLAIDMKH_02868
group_883	hypothetical protein	3	3	1	1	31944	1	5890		869	869	869					AMPHOPKM_00666			GEGKNLBO_03675	KLAIDMKH_02854
group_884	hypothetical protein	3	3	1	1	31905	1	5881		251	254	253					AMPHOPKM_00674			GEGKNLBO_03667	KLAIDMKH_02846
ygaZ_2	Inner membrane protein YgaZ	3	3	1	1	31902	1	5874		722	722	722					AMPHOPKM_00676			GEGKNLBO_03664	KLAIDMKH_02843
group_886	hypothetical protein	3	3	1	1	31893	1	5869		1169	1196	1187					AMPHOPKM_00681			GEGKNLBO_03659	KLAIDMKH_02838
group_887	hypothetical protein	3	3	1	1	31890	1	5866		362	419	381					AMPHOPKM_00683			GEGKNLBO_03657	KLAIDMKH_02836
trpS	Tryptophan--tRNA ligase	3	3	1	1	31870	1	5831		881	986	951					AMPHOPKM_00699			GEGKNLBO_03640	KLAIDMKH_02820
pepF1_3	Oligoendopeptidase F, plasmid	3	3	1	1	31854	1	22966		1820	1820	1820					AMPHOPKM_00713			GEGKNLBO_03629	KLAIDMKH_02807
mgtE	Magnesium transporter MgtE	3	3	1	1	31844	1	22977		1370	1514	1448					AMPHOPKM_00722			GEGKNLBO_01968	KLAIDMKH_02796
cotZ	Spore coat protein Z	3	3	1	1	31839	1	22982		521	521	521					AMPHOPKM_00724			GEGKNLBO_01963	KLAIDMKH_02794
group_893	hypothetical protein	3	3	1	1	30149	1	23515		326	326	326					AMPHOPKM_00804			GEGKNLBO_03237	KLAIDMKH_02655
ctaB2_2	Protoheme IX farnesyltransferase 2	3	3	1	1	30135	1	23558		923	923	923					AMPHOPKM_00811			GEGKNLBO_03267	KLAIDMKH_02648
rsmH_1	Ribosomal RNA small subunit methyltransferase H	3	3	1	1	6513	1	26794		950	950	950					AMPHOPKM_00844			GEGKNLBO_02859	KLAIDMKH_02517
pyrE	Orotate phosphoribosyltransferase	3	3	1	1	6380	1	26749		632	632	632					AMPHOPKM_00880			GEGKNLBO_03747	KLAIDMKH_02483
group_897	hypothetical protein	3	3	1	1	6372	1	26741		1190	1190	1190					AMPHOPKM_00888			GEGKNLBO_03275	KLAIDMKH_02475
group_898	hypothetical protein	3	3	1	1	6338	1	26715		140	140	140					AMPHOPKM_00908			GEGKNLBO_03901	KLAIDMKH_02450
artM_3	Arginine transport ATP-binding protein ArtM	3	3	1	1	6303	1	26683		743	743	743					AMPHOPKM_00915			GEGKNLBO_03896	KLAIDMKH_02441
group_900	hypothetical protein	3	3	1	1	5695	1	26680		1685	1685	1685					AMPHOPKM_00918				KLAIDMKH_02438	COJKOGOP_02606
group_901	Small ribosomal subunit biogenesis GTPase RsgA	3	3	1	1	6271	1	26594		881	881	881					AMPHOPKM_00928			GEGKNLBO_03875	KLAIDMKH_02428
fabG_5	3-oxoacyl-[acyl-carrier-protein] reductase FabG	3	3	1	1	6207	1	26402		206	746	566					AMPHOPKM_00941			GEGKNLBO_03863	KLAIDMKH_02414
smc_1	Chromosome partition protein Smc	3	3	1	1	6204	1	26350		3554	3554	3554					AMPHOPKM_00944			GEGKNLBO_03860	KLAIDMKH_02411
group_908	Signal recognition particle protein	3	3	1	1	6201	1	26347		1277	1355	1329					AMPHOPKM_00947			GEGKNLBO_03857	KLAIDMKH_02408
flgC	Flagellar basal-body rod protein FlgC	3	3	1	1	6130	4	104		461	461	461					AMPHOPKM_00968			GEGKNLBO_03123	KLAIDMKH_02386
group_910	Flagellar motor switch protein FliM	3	3	1	1	5979	2	45		884	998	960					AMPHOPKM_00982			GEGKNLBO_03109	KLAIDMKH_02372
group_913	hypothetical protein	3	3	1	1	21963	1	2826		272	272	272					AMPHOPKM_01023			GEGKNLBO_01723	KLAIDMKH_02331
group_923	hypothetical protein	3	3	1	1	15146	1	8785		524	524	524					AMPHOPKM_01197			GEGKNLBO_02496	KLAIDMKH_00795
group_925	putative epimerase/dehydratase	3	3	1	1	15183	1	8862		959	1004	974					AMPHOPKM_01217			GEGKNLBO_02743	KLAIDMKH_00817
bdbC_1	Disulfide bond formation protein C	3	3	1	1	15260	1	9176		404	404	404					AMPHOPKM_01225			GEGKNLBO_03801	KLAIDMKH_00836
ydjA_2	Putative NAD(P)H nitroreductase YdjA	3	3	1	1	10020	1	27182		572	572	572					AMPHOPKM_01244			GEGKNLBO_04006	KLAIDMKH_00853
glpQ_2	Glycerophosphodiester phosphodiesterase	3	3	1	1	10060	1	27149		98	719	512					AMPHOPKM_01254			GEGKNLBO_02473	KLAIDMKH_00864
group_929	hypothetical protein	3	3	1	1	29994	1	11849		893	905	901					AMPHOPKM_01288			GEGKNLBO_01457	KLAIDMKH_02533
group_931	hypothetical protein	3	3	1	1	29483	1	12831		386	404	394					AMPHOPKM_01361			GEGKNLBO_04102	KLAIDMKH_03707
rsgA_2	Small ribosomal subunit biogenesis GTPase RsgA	3	3	1	1	29419	1	12816		1055	1055	1055					AMPHOPKM_01371			GEGKNLBO_04092	KLAIDMKH_03696
group_935	hypothetical protein	3	3	1	1	27398	134	90		194	194	194					AMPHOPKM_01453			GEGKNLBO_00975	KLAIDMKH_01227
mtnN	5'-methylthioadenosine/S-adenosylhomocysteine nucleosidase	3	3	1	1	27501	133	168		692	692	692					AMPHOPKM_01472			GEGKNLBO_02278	KLAIDMKH_01207
sigK	RNA polymerase sigma-28 factor	3	3	1	1	27503	133	170		383	743	623					AMPHOPKM_01473			GEGKNLBO_02280	KLAIDMKH_01206
pgsA_1	CDP-diacylglycerol--glycerol-3-phosphate 3-phosphatidyltransferase	3	3	1	1	27505	133	171		539	548	542					AMPHOPKM_01474			GEGKNLBO_02281	KLAIDMKH_01204
tadA_1	tRNA-specific adenosine deaminase	3	3	1	1	27614	133	217		563	563	563					AMPHOPKM_01485			GEGKNLBO_02292	KLAIDMKH_01191
group_945	DNA repair protein RecO	3	3	1	1	27708	6	55		689	782	751					AMPHOPKM_01513			GEGKNLBO_02320	KLAIDMKH_01161
nfo	putative endonuclease 4	3	3	1	1	27793	136	111		884	884	884					AMPHOPKM_01538			GEGKNLBO_01330	KLAIDMKH_01136
group_95	hypothetical protein	3	3	1	1	10451	1	12390		986	986	986	HKJLIMMI_03790					CIEPAKFK_03567	KNFCACEF_00880
nrdZ_1	Vitamin B12-dependent ribonucleoside-diphosphate reductase	3	3	1	1	28389	1	13611		797	797	797					AMPHOPKM_01728			GEGKNLBO_01373	KLAIDMKH_01012
tlyA	Hemolysin A	3	3	1	1	23685	1	13765		620	818	752					AMPHOPKM_01750			GEGKNLBO_01607	KLAIDMKH_00989
group_952	Arginine repressor	3	3	1	1	23686	1	13764		449	491	463					AMPHOPKM_01751			GEGKNLBO_01608		COJKOGOP_00834
spoIVB	SpoIVB peptidase	3	3	1	1	23688	1	13754		956	956	956					AMPHOPKM_01753			GEGKNLBO_01610	KLAIDMKH_00986
argK	GTPase ArgK	3	3	1	1	24018	1	18199		1091	1094	1093					AMPHOPKM_01822			GEGKNLBO_00634	KLAIDMKH_00899
sdhC	Succinate dehydrogenase cytochrome b558 subunit	3	3	1	1	18943	1	15848		611	611	611					AMPHOPKM_01951			GEGKNLBO_00530	KLAIDMKH_01328
fadB	putative enoyl-CoA hydratase	3	3	1	1	19007	1	15686		773	773	773					AMPHOPKM_01958			GEGKNLBO_00537	KLAIDMKH_01335
fadR_1	Fatty acid metabolism regulator protein	3	3	1	1	19008	1	15685		581	581	581					AMPHOPKM_01959			GEGKNLBO_00538	KLAIDMKH_01336
dnaB	Replication initiation and membrane attachment protein	3	3	1	1	31526	1	10018		1355	1355	1355					AMPHOPKM_02014			GEGKNLBO_03781	KLAIDMKH_03544
group_971	D-aspartate ligase	3	3	1	1	31507	1	10029		1214	1262	1246					AMPHOPKM_02024			GEGKNLBO_02793	KLAIDMKH_03534
ald_2	Alanine dehydrogenase	3	3	1	1	31144	1	10117		1115	1115	1115					AMPHOPKM_02046			GEGKNLBO_02815	KLAIDMKH_03510
thiI	putative tRNA sulfurtransferase	3	3	1	1	31135	1	10140		1202	1202	1202					AMPHOPKM_02055			GEGKNLBO_02436	KLAIDMKH_03501
group_974	hypothetical protein	3	3	1	1	31099	1	10217		815	839	823					AMPHOPKM_02079			GEGKNLBO_02460	KLAIDMKH_03477
murJ	Lipid II flippase MurJ	3	3	1	1	6887	1	10284		1616	1616	1616					AMPHOPKM_02094			GEGKNLBO_01133	KLAIDMKH_03460
gntP	High-affinity gluconate transporter	3	3	1	1	6936	1	10298		1328	1328	1328					AMPHOPKM_02101			GEGKNLBO_01144	KLAIDMKH_03453
bioB	Biotin synthase	3	3	1	1	6939	1	10302		959	959	959					AMPHOPKM_02106			GEGKNLBO_01147	KLAIDMKH_03447
purC_1	Phosphoribosylaminoimidazole-succinocarboxamide synthase	3	3	1	1	6945	1	10307		683	683	683					AMPHOPKM_02111			GEGKNLBO_01152	KLAIDMKH_03442
hssR	Heme response regulator HssR	3	3	1	1	14320	1	6367		677	677	677					AMPHOPKM_02164			GEGKNLBO_03441	KLAIDMKH_00437
group_981	N-succinyl-L-Arg/Lys racemase	3	3	1	1	15042	1	6765		1115	1115	1115					AMPHOPKM_02215			GEGKNLBO_03388	KLAIDMKH_00382
crtB	All-trans-phytoene synthase/15-cis-phytoene synthase	3	3	1	1	15061	1	6786		821	821	821					AMPHOPKM_02227			GEGKNLBO_03369	KLAIDMKH_00369
group_983	hypothetical protein	3	3	1	1	14054	1	8539		500	500	500					AMPHOPKM_02249			GEGKNLBO_03333	KLAIDMKH_00348
recQ_3	ATP-dependent DNA helicase RecQ	3	3	1	1	14052	1	8536		1766	1766	1766					AMPHOPKM_02251			GEGKNLBO_03331	KLAIDMKH_00345
pepT_1	Peptidase T	3	3	1	1	14033	1	8514		1226	1226	1226					AMPHOPKM_02265			GEGKNLBO_01531	KLAIDMKH_00328
ykoE	Putative HMP/thiamine permease protein YkoE	3	3	1	1	13894	1	8371		581	581	581					AMPHOPKM_02310			GEGKNLBO_01489	KLAIDMKH_00283
ykoF	Putative HMP/thiamine-binding protein YkoF	3	3	1	1	13893	1	8367		581	581	581					AMPHOPKM_02311			GEGKNLBO_01488	KLAIDMKH_00282
phnM	Alpha-D-ribose 1-methylphosphonate 5-triphosphate diphosphatase	3	3	1	1	13877	1	8351		1181	1181	1181					AMPHOPKM_02337			GEGKNLBO_01472	KLAIDMKH_00258
group_991	Lactate 2-monooxygenase	3	3	1	1	13834	1	8312		1124	1124	1124					AMPHOPKM_02359			GEGKNLBO_02116	KLAIDMKH_00228
livF_5	High-affinity branched-chain amino acid transport ATP-binding protein LivF	3	3	1	1	13833	1	8311		716	716	716					AMPHOPKM_02360			GEGKNLBO_02117	KLAIDMKH_00227
braC_4	Leucine-, isoleucine-, valine-, threonine-, and alanine-binding protein	3	3	1	1	13829	1	8307		1148	1154	1152					AMPHOPKM_02364			GEGKNLBO_02121	KLAIDMKH_00223
rimK_1	Ribosomal protein S6--L-glutamate ligase	3	3	1	1	13780	1	8295		947	947	947					AMPHOPKM_02372			GEGKNLBO_00197	KLAIDMKH_00201
opcR	HTH-type transcriptional repressor OpcR	3	3	1	1	13654	1	8225		551	557	555					AMPHOPKM_02400			GEGKNLBO_00234	KLAIDMKH_00183
opuAA_1	Glycine betaine transport ATP-binding protein OpuAA	3	3	1	1	13653	1	8224		911	1253	1139					AMPHOPKM_02401			GEGKNLBO_00235	KLAIDMKH_00181
group_997	High-affinity branched-chain amino acid transport system permease protein LivH	3	3	1	1	13645	1	8214		338	884	702					AMPHOPKM_02409			GEGKNLBO_00242	KLAIDMKH_00173
yxeP_3	putative hydrolase YxeP	3	3	1	1	13545	1	7871		1181	1181	1181					AMPHOPKM_02452			GEGKNLBO_00278	KLAIDMKH_00112
group_999	hypothetical protein	3	3	1	1	8292	1	20973		1238	1238	1238					AMPHOPKM_02495			GEGKNLBO_00436	KLAIDMKH_03132
group_1007	Membrane protein YdfJ	2	2	1	1	8923	1	11516		1265	2132	1698					AMPHOPKM_02660				KLAIDMKH_03298
group_1020	Arylesterase	2	2	1	1	610	1	4937		260	809	534					AMPHOPKM_02887				KLAIDMKH_00511
group_1021	hypothetical protein	2	2	1	1	1223	1	4898		491	1022	756					AMPHOPKM_02901				KLAIDMKH_00525
ugpB	sn-glycerol-3-phosphate-binding periplasmic protein UgpB	2	2	1	1	1203	1	4880		944	1319	1131					AMPHOPKM_02917				KLAIDMKH_00544
adc_2	hypothetical protein	2	2	1	1	1168	1	4837		386	707	546					AMPHOPKM_02968				KLAIDMKH_00559
pucR_2	Purine catabolism regulatory protein	2	2	1	1	16590	1	17772		1052	1664	1358					AMPHOPKM_03125				KLAIDMKH_04352
adhB	NAD-dependent methanol dehydrogenase	2	2	1	1	16523	1	17820		485	1199	842					AMPHOPKM_03153				KLAIDMKH_04383
group_1039	hypothetical protein	2	2	1	1	16489	1	17856		1232	2228	1730					AMPHOPKM_03202				KLAIDMKH_04406
hyfR_5	hypothetical protein	2	2	1	1	19670	1	17386		257	1361	809					AMPHOPKM_03630				KLAIDMKH_01427
yerB	Putative lipoprotein YerB	2	2	1	1	20621	1	21437		566	1049	807					AMPHOPKM_03676				KLAIDMKH_04470
paaD	Putative 1,2-phenylacetyl-CoA epoxidase, subunit D	2	2	1	1	24807	1	18519		311	500	405					AMPHOPKM_03888				KLAIDMKH_01719
sauU	putative sulfoacetate transporter SauU	2	2	1	1	24116	1	16060		1043	1229	1136					AMPHOPKM_03940				KLAIDMKH_01783
zraR_2	hypothetical protein	2	2	1	1	24285	1	15386		203	1394	798					AMPHOPKM_03971				KLAIDMKH_01821
rhtB_2	Homoserine/homoserine lactone efflux protein	2	2	1	1	24643	1	18921		557	644	600					AMPHOPKM_04509				KLAIDMKH_04506
dgk	Deoxyguanosine kinase	2	2	1	1	9502	1	9221		125	632	378					AMPHOPKM_04473				KLAIDMKH_03033
group_1122	Energy-coupling factor transporter transmembrane protein EcfT	2	2	1	1	29189	157	5		797	797	797	HKJLIMMI_00010					CIEPAKFK_03199
ecfA1	Energy-coupling factor transporter ATP-binding protein EcfA1	2	2	1	1	29177	157	2		848	848	848	HKJLIMMI_00012					CIEPAKFK_03201
group_1133	putative acyl-CoA thioester hydrolase	2	2	1	1	11371	1	13056		473	473	473	HKJLIMMI_00092						KNFCACEF_03359
group_1134	23S rRNA pseudouridine(2604) synthase	2	2	1	1	11373	1	13060		704	704	704	HKJLIMMI_00094						KNFCACEF_03361
group_1135	hypothetical protein	2	2	1	1	11410	1	13079		356	356	356	HKJLIMMI_00113						KNFCACEF_03380
group_1136	hypothetical protein	2	2	1	1	11545	1	13972		1166	1166	1166	HKJLIMMI_00131						KNFCACEF_03396
group_1137	hypothetical protein	2	2	1	1	28560	1	14060		224	224	224	HKJLIMMI_00156						KNFCACEF_03422
mqo1	putative malate:quinone oxidoreductase 1	2	2	1	1	28561	1	14061		1508	1508	1508	HKJLIMMI_00157						KNFCACEF_03423
group_1139	Methionine-binding lipoprotein MetQ	2	2	1	1	28562	1	14064		824	824	824	HKJLIMMI_00160						KNFCACEF_03424
natA_1	ABC transporter ATP-binding protein NatA	2	2	1	1	28566	1	14067		917	917	917	HKJLIMMI_00163						KNFCACEF_03427
group_1141	hypothetical protein	2	2	1	1	28567	1	14068		1190	1190	1190	HKJLIMMI_00164						KNFCACEF_03428
group_1142	hypothetical protein	2	2	1	1	28568	1	14069		1118	1118	1118	HKJLIMMI_00165						KNFCACEF_03429
cynR_1	HTH-type transcriptional regulator CynR	2	2	1	1	28525	1	13959		884	884	884	HKJLIMMI_00168			ALIABDPI_00491
group_1144	hypothetical protein	2	2	1	1	28587	1	13960		1193	1193	1193	HKJLIMMI_00169			ALIABDPI_00490
group_1146	hypothetical protein	2	2	1	1	28759	7	59		599	599	599	HKJLIMMI_00207					CIEPAKFK_03404
ydfK	putative membrane protein YdfK	2	2	1	1	28761	7	58		704	704	704	HKJLIMMI_00208					CIEPAKFK_03405
rpoZ	DNA-directed RNA polymerase subunit omega	2	2	1	1	2443	1	26584		224	224	224	HKJLIMMI_00222						KNFCACEF_03060
group_1153	Basal-body rod modification protein FlgD	2	2	1	1	6018	2	77		641	641	641	HKJLIMMI_00278						KNFCACEF_03004
group_1155	hypothetical protein	2	2	1	1	21957	1	2804		272	272	272	HKJLIMMI_00323						KNFCACEF_02959
group_1156	Dipicolinate synthase subunit B	2	2	1	1	21955	1	2810		587	587	587	HKJLIMMI_00325						KNFCACEF_02957
group_1160	hypothetical protein	2	2	1	1	21460	1	28399		434	437	435	HKJLIMMI_00349						KNFCACEF_02933
group_1161	6,7-dimethyl-8-ribityllumazine synthase	2	2	1	1	21513	1	28458		464	464	464	HKJLIMMI_00358					CIEPAKFK_02277
group_1162	Copper-sensing transcriptional repressor CsoR	2	2	1	1	9694	1	28783		326	326	326	HKJLIMMI_00377					CIEPAKFK_00299
group_1163	hypothetical protein	2	2	1	1	9662	1	28798		305	314	309	HKJLIMMI_00390			ALIABDPI_00465
group_1164	Insertion sequence IS5376 putative ATP-binding protein	2	2	1	1	12207	1	28823		746	746	746	HKJLIMMI_00415							GEGKNLBO_04016
epsE	Type II secretion system protein E	2	2	1	1	27245	1	24752		1664	1664	1664	HKJLIMMI_00575			ALIABDPI_00175
pilT	Twitching mobility protein	2	2	1	1	27246	1	24753		1040	1040	1040	HKJLIMMI_00576			ALIABDPI_00176
epsF_1	Type II secretion system protein F	2	2	1	1	27247	1	24754		290	1205	747	HKJLIMMI_00577			ALIABDPI_00177
group_1171	S-adenosylmethionine:tRNA ribosyltransferase-isomerase	2	2	1	1	27048	134	1		1040	1040	1040	HKJLIMMI_00606					CIEPAKFK_00667
aspS	Aspartate--tRNA ligase	2	2	1	1	27471	134	148		1769	1775	1772	HKJLIMMI_00620					CIEPAKFK_00653
group_1176	RNA-binding protein	2	2	1	1	27515	133	54		305	305	305	HKJLIMMI_00650						KNFCACEF_01840
group_1177	tRNA-specific adenosine deaminase	2	2	1	1	27590	133	62		581	581	581	HKJLIMMI_00657					CIEPAKFK_00617
group_1178	Ca(2+)/H(+) antiporter ChaA	2	2	1	1	25020	1	7582		1052	1061	1056	HKJLIMMI_00680			ALIABDPI_02966
group_1181	hypothetical protein	2	2	1	1	25992	1	2490		344	344	344	HKJLIMMI_00726						KNFCACEF_01158
group_1182	hypothetical protein	2	2	1	1	25993	1	2491		755	755	755	HKJLIMMI_00727						KNFCACEF_01159
group_1183	hypothetical protein	2	2	1	1	25994	1	2492		1697	1697	1697	HKJLIMMI_00728						KNFCACEF_01160
group_1184	hypothetical protein	2	2	1	1	26007	1	3566		932	938	935	HKJLIMMI_00738					CIEPAKFK_00700
recQ_1	ATP-dependent DNA helicase RecQ	2	2	1	1	26114	1	3607		1766	1766	1766	HKJLIMMI_00750						KNFCACEF_01181
mleN_1	Na(+)/H(+) antiporter NhaC	2	2	1	1	24890	1	2359		1436	1436	1436	HKJLIMMI_00765					CIEPAKFK_00729
ddl	D-alanine--D-alanine ligase	2	2	1	1	5408	1	20343		1082	1082	1082	HKJLIMMI_00818					CIEPAKFK_00029
group_1192	putative ABC transporter solute-binding protein YclQ	2	2	1	1	9132	1	20619		1037	1037	1037	HKJLIMMI_00901			ALIABDPI_02389
fepC_1	putative siderophore transport system ATP-binding protein YusV	2	2	1	1	9133	1	20618		767	767	767	HKJLIMMI_00902			ALIABDPI_02390
group_1194	Hemin transport system permease protein HmuU	2	2	1	1	9134	1	20617		956	956	956	HKJLIMMI_00903			ALIABDPI_02391
group_1195	Iron-uptake system permease protein FeuB	2	2	1	1	9135	1	20616		944	968	956	HKJLIMMI_00904			ALIABDPI_02392
nhaC_2	Na(+)/H(+) antiporter NhaC	2	2	1	1	9154	1	20604		1379	1379	1379	HKJLIMMI_00912						KNFCACEF_01405
ytrE	ABC transporter ATP-binding protein YtrE	2	2	1	1	8957	1	20594		689	689	689	HKJLIMMI_00916					CIEPAKFK_00115
rspR	HTH-type transcriptional repressor RspR	2	2	1	1	9192	1	11588		644	644	644	HKJLIMMI_00945					CIEPAKFK_00142
group_1201	Na(+)/H(+) antiporter subunit E	2	2	1	1	9185	1	11581		482	482	482	HKJLIMMI_00949					CIEPAKFK_00148
ydaF_5	Putative ribosomal N-acetyltransferase YdaF	2	2	1	1	8780	1	28615		749	749	749	HKJLIMMI_00995						KNFCACEF_01327
katE_1	Catalase HPII	2	2	1	1	8768	1	28620		2036	2036	2036	HKJLIMMI_00998						KNFCACEF_01324
group_1205	hypothetical protein	2	2	1	1	8683	1	28658		902	902	902	HKJLIMMI_01022						KNFCACEF_01299
group_1206	hypothetical protein	2	2	1	1	29756	1	14571		446	446	446	HKJLIMMI_01087						KNFCACEF_00868
group_1208	hypothetical protein	2	2	1	1	21018	1	15166		680	842	761	HKJLIMMI_01167						KNFCACEF_02848
group_1211	10 kDa chaperonin	2	2	1	1	16225	1	1531		284	284	284	HKJLIMMI_01221						KNFCACEF_03558
group_1212	hypothetical protein	2	2	1	1	16268	1	1541		410	410	410	HKJLIMMI_01229					CIEPAKFK_03912
yesO_2	Putative ABC transporter substrate-binding protein YesO	2	2	1	1	16794	1	1574		1370	1439	1404	HKJLIMMI_01240						KNFCACEF_03534
group_1214	hypothetical protein	2	2	1	1	16742	1	1504		1283	1283	1283	HKJLIMMI_01268					CIEPAKFK_02233
group_1215	hypothetical protein	2	2	1	1	22862	1	27787		230	524	377	HKJLIMMI_01320						KNFCACEF_00073
group_1216	hypothetical protein	2	2	1	1	30749	1	27851		449	452	450	HKJLIMMI_01334					CIEPAKFK_02186
group_1218	hypothetical protein	2	2	1	1	18094	1	2993		944	1238	1091	HKJLIMMI_01401					CIEPAKFK_00330
group_1220	Quinol oxidase subunit 1	2	2	1	1	15411	1	12216		1949	1958	1953	HKJLIMMI_01412						KNFCACEF_00917
group_1221	Quinol oxidase subunit 3	2	2	1	1	15410	1	12215		596	596	596	HKJLIMMI_01413						KNFCACEF_00918
yceC	Stress response protein SCP2	2	2	1	1	15349	1	12171		623	626	624	HKJLIMMI_01451						KNFCACEF_00942
group_1223	General stress protein 16U	2	2	1	1	15348	1	12139		575	575	575	HKJLIMMI_01452						KNFCACEF_00943
group_1224	hypothetical protein	2	2	1	1	25193	1	8179		410	410	410	HKJLIMMI_01467					CIEPAKFK_03463
idnT_2	Gnt-II system L-idonate transporter	2	2	1	1	25204	1	8170		1298	1298	1298	HKJLIMMI_01472					CIEPAKFK_03458
ribZ	Riboflavin transporter RibZ	2	2	1	1	17864	1	3034		1466	1481	1473	HKJLIMMI_01484						KNFCACEF_02642
group_1228	hypothetical protein	2	2	1	1	17799	1	3492		1037	1037	1037	HKJLIMMI_01522						KNFCACEF_02687
group_1229	Ribosomal RNA large subunit methyltransferase K/L	2	2	1	1	17763	1	3401		1127	1127	1127	HKJLIMMI_01538						KNFCACEF_02700
group_1230	hypothetical protein	2	2	1	1	17753	1	3391		368	368	368	HKJLIMMI_01543					CIEPAKFK_01893
group_1231	hypothetical protein	2	2	1	1	17684	1	3338		869	869	869	HKJLIMMI_01568						KNFCACEF_02732
group_1233	Transcription attenuation protein MtrB	2	2	1	1	19318	1	19271		221	221	221	HKJLIMMI_01591					CIEPAKFK_01846
polA	DNA polymerase I	2	2	1	1	31219	1	10073		2627	2627	2627	HKJLIMMI_01648						KNFCACEF_01665
group_1240	putative thiol peroxidase	2	2	1	1	31441	1	22402		506	506	506	HKJLIMMI_01677					CIEPAKFK_02779
group_1247	hypothetical protein	2	2	1	1	4191	137	11		341	341	341	HKJLIMMI_01763						KNFCACEF_00490
group_1248	Malate-2H(+)/Na(+)-lactate antiporter	2	2	1	1	4198	137	79		1559	1559	1559	HKJLIMMI_01765						KNFCACEF_00488
group_1250	putative 3-hydroxyacyl-CoA dehydrogenase	2	2	1	1	4262	1	24204		2384	2384	2384	HKJLIMMI_01789					CIEPAKFK_01641
pyrR	Bifunctional protein PyrR	2	2	1	1	2480	1	26550		539	542	540	HKJLIMMI_01864						KNFCACEF_03079
group_1254	hypothetical protein	2	2	1	1	2489	1	23690		263	263	263	HKJLIMMI_01870					CIEPAKFK_02445
group_1258	hypothetical protein	2	2	1	1	2334	1	23715		725	725	725	HKJLIMMI_01881					CIEPAKFK_02456
spoVD	Stage V sporulation protein D	2	2	1	1	2327	1	23710		1907	1907	1907	HKJLIMMI_01886					CIEPAKFK_02461
group_1261	Cytochrome c oxidase subunit 4B	2	2	1	1	2234	1	14687		335	335	335	HKJLIMMI_01919						KNFCACEF_03134
fruA	PTS system fructose-specific EIIABC component	2	2	1	1	32298	1	5358		1916	1916	1916	HKJLIMMI_02108						KNFCACEF_01984
group_1265	hypothetical protein	2	2	1	1	32287	1	5364		434	437	435	HKJLIMMI_02114						KNFCACEF_02000
group_1268	GDP-mannose-dependent alpha-(1-6)-phosphatidylinositol monomannoside mannosyltransferase	2	2	1	1	32217	1	5565		1067	1067	1067	HKJLIMMI_02146						KNFCACEF_02037
group_1269	Flagellar protein FliS	2	2	1	1	1475	1	6078		401	401	401	HKJLIMMI_02177						KNFCACEF_02067
group_1270	hypothetical protein	2	2	1	1	25505	1	7436		362	362	362	HKJLIMMI_02222						KNFCACEF_02109
yitU	5-amino-6-(5-phospho-D-ribitylamino)uracil phosphatase YitU	2	2	1	1	25508	1	7442		812	812	812	HKJLIMMI_02225						KNFCACEF_02114
group_1272	Dipeptide transport system permease protein DppC	2	2	1	1	25512	1	7359		1019	1019	1019	HKJLIMMI_02242					CIEPAKFK_01023
group_1274	hypothetical protein	2	2	1	1	16007	135	77		839	866	852	HKJLIMMI_02255						KNFCACEF_03622
group_1275	hypothetical protein	2	2	1	1	31353	1	22120		464	464	464	HKJLIMMI_02311					CIEPAKFK_02818
group_1277	hypothetical protein	2	2	1	1	7025	1	10633		449	449	449	HKJLIMMI_02359						KNFCACEF_01543
csaA_1	putative chaperone CsaA	2	2	1	1	20909	1	15041		329	329	329			PDBPBPEK_03062		AMPHOPKM_03842
group_1280	Amino-acid carrier protein AlsT	2	2	1	1	18393	1	16886		1358	1358	1358	HKJLIMMI_02399						KNFCACEF_00681
group_1281	Cell wall hydrolase CwlJ	2	2	1	1	19790	1	16837		440	440	440	HKJLIMMI_02430						KNFCACEF_00651
group_1282	hypothetical protein	2	2	1	1	8259	1	16828		137	848	492	HKJLIMMI_02437									COJKOGOP_01139
ykkD_2	Multidrug resistance protein YkkD	2	2	1	1	30819	1	22543		314	314	314	HKJLIMMI_02459								KLAIDMKH_03588
gltC_1	HTH-type transcriptional regulator GltC	2	2	1	1	26154	1	21848		917	917	917	HKJLIMMI_02509							GEGKNLBO_00783
group_1286	Phosphoribosylformylglycinamidine synthase subunit PurS	2	2	1	1	20655	1	21764		254	254	254	HKJLIMMI_02551						KNFCACEF_00542
group_1287	Spore coat protein Z	2	2	1	1	31812	1	22946		518	518	518	HKJLIMMI_02600						KNFCACEF_03230
group_1288	Magnesium transporter MgtE	2	2	1	1	31820	1	22935		1364	1367	1365	HKJLIMMI_02602					CIEPAKFK_02599
araQ_6	L-arabinose transport system permease protein AraQ	2	2	1	1	25782	1	3835		827	827	827	HKJLIMMI_02627					CIEPAKFK_00444
fliY	L-cystine-binding protein FliY	2	2	1	1	25757	1	3871		782	782	782	HKJLIMMI_02637						KNFCACEF_01069
yecS	L-cystine transport system permease protein YecS	2	2	1	1	25755	1	3873		656	656	656	HKJLIMMI_02639						KNFCACEF_01067
araQ_3	L-arabinose transport system permease protein AraQ	2	2	1	1	25746	1	3891		833	833	833	HKJLIMMI_02648						KNFCACEF_01056
nanE	Putative N-acetylmannosamine-6-phosphate 2-epimerase	2	2	1	1	12691	1	4441		692	692	692	HKJLIMMI_02652								KLAIDMKH_00618
group_1296	S-ribosylhomocysteine lyase	2	2	1	1	25113	1	7189		470	473	471	HKJLIMMI_02753					CIEPAKFK_03065
mntB	Manganese transport system membrane protein MntB	2	2	1	1	23876	1	15919		863	863	863	HKJLIMMI_02824						KNFCACEF_01730
mntA	Manganese-binding lipoprotein MntA	2	2	1	1	23873	1	15920		935	944	939	HKJLIMMI_02825						KNFCACEF_01731
hsdA	3-alpha-hydroxysteroid dehydrogenase/carbonyl reductase	2	2	1	1	17968	1	15928		827	827	827	HKJLIMMI_02827						KNFCACEF_02382
group_1301	Methylmalonyl-CoA mutase large subunit	2	2	1	1	24386	1	15939		2159	2159	2159	HKJLIMMI_02838					CIEPAKFK_00789
sspI	Small, acid-soluble spore protein I	2	2	1	1	31586	1	22631		209	209	209	HKJLIMMI_02854					CIEPAKFK_02722
group_1303	hypothetical protein	2	2	1	1	18999	1	15722		425	542	483	HKJLIMMI_02868					CIEPAKFK_02707
mutS2	Endonuclease MutS2	2	2	1	1	19001	1	15689		2363	2363	2363	HKJLIMMI_02870					CIEPAKFK_02705
group_1307	Spore germination protein GerE	2	2	1	1	3634	1	15870		224	224	224	HKJLIMMI_02885						KNFCACEF_01723
group_1310	Anti-sigma-W factor RsiW	2	2	1	1	7950	1	20657		629	629	629	HKJLIMMI_02918					CIEPAKFK_00318
group_1311	Oligopeptide transport ATP-binding protein OppD	2	2	1	1	33	1	4140		986	986	986	HKJLIMMI_02952						KNFCACEF_01863
appA_2	Oligopeptide-binding protein AppA	2	2	1	1	27	1	4146		1574	1574	1574	HKJLIMMI_02956						KNFCACEF_01859
atpB	ATP synthase subunit a	2	2	1	1	13114	1	18305		713	713	713	HKJLIMMI_02994						KNFCACEF_00060
group_1317	Thymidine kinase	2	2	1	1	13233	1	18257		572	572	572	HKJLIMMI_03009						KNFCACEF_00720
azoR1	FMN-dependent NADH-azoreductase 1	2	2	1	1	4938	1	1910		587	587	587	HKJLIMMI_03046						KNFCACEF_03512
scpB_2	hypothetical protein	2	2	1	1	4939	1	1887		428	443	435	HKJLIMMI_03047						KNFCACEF_03511
metG_2	Methionine--tRNA ligase	2	2	1	1	14601	151	4		1946	1955	1950	HKJLIMMI_03064					CIEPAKFK_01737
group_1322	Stage V sporulation protein T	2	2	1	1	14795	3	58		536	608	572	HKJLIMMI_03081						KNFCACEF_00104
group_1323	Cysteine synthase	2	2	1	1	14523	140	27		923	923	923	HKJLIMMI_03102						KNFCACEF_00125
folB	Dihydroneopterin aldolase	2	2	1	1	14518	140	17		365	365	365	HKJLIMMI_03107					CIEPAKFK_01522
cspA_2	Cold shock-like protein CspLA	2	2	1	1	20029	1	17517		200	200	200			PDBPBPEK_03589	ALIABDPI_01524
group_1326	Spore coat protein GerQ	2	2	1	1	12474	1	8921		281	329	305	HKJLIMMI_03122						KNFCACEF_00768
group_1328	hypothetical protein	2	2	1	1	15120	1	8593		482	482	482	HKJLIMMI_03151					CIEPAKFK_01421
group_1329	Lactate utilization protein A	2	2	1	1	15096	1	8596		2156	2156	2156	HKJLIMMI_03154						KNFCACEF_00738
group_1330	Acetyl-CoA acetyltransferase	2	2	1	1	15095	1	8588		1208	1208	1208	HKJLIMMI_03155						KNFCACEF_00737
group_1331	putative hydrolase YxeP	2	2	1	1	25413	1	8149		1181	1181	1181	HKJLIMMI_03168			ALIABDPI_01450
gsiB_2	Glutathione-binding protein GsiB	2	2	1	1	25263	1	7716		1811	1811	1811	HKJLIMMI_03180					CIEPAKFK_00956
queD	6-carboxy-5,6,7,8-tetrahydropterin synthase	2	2	1	1	13803	1	7734		473	473	473	HKJLIMMI_03195			ALIABDPI_01504
recX	Regulatory protein RecX	2	2	1	1	18618	1	17037		803	812	807	HKJLIMMI_03220						KNFCACEF_00697
group_1336	hypothetical protein	2	2	1	1	18619	1	17038		329	329	329	HKJLIMMI_03221						KNFCACEF_00698
group_1338	Putative peroxiredoxin bcp	2	2	1	1	18590	1	16954		482	482	482	HKJLIMMI_03236						KNFCACEF_00713
group_1339	hypothetical protein	2	2	1	1	18599	1	16948		866	866	866	HKJLIMMI_03240					CIEPAKFK_03835
group_1340	hypothetical protein	2	2	1	1	11034	1	1867		638	638	638	HKJLIMMI_03259						KNFCACEF_03494
opuBA	Glycine betaine/carnitine/choline transport ATP-binding protein OpuCA	2	2	1	1	10974	1	12661		1136	1136	1136	HKJLIMMI_03268			ALIABDPI_01649
pgk	Phosphoglycerate kinase	2	2	1	1	4607	1	25659		1184	1184	1184	HKJLIMMI_03290						KNFCACEF_00373
rnr	Ribonuclease R	2	2	1	1	4765	1	25543		2312	2312	2312	HKJLIMMI_03299						KNFCACEF_00382
group_1346	HTH-type transcriptional repressor Bm3R1	2	2	1	1	2647	1	7134		569	569	569	HKJLIMMI_03322						KNFCACEF_00218
paaF	2,3-dehydroadipyl-CoA hydratase	2	2	1	1	5511	1	20209		779	779	779	HKJLIMMI_03359						KNFCACEF_00190
group_1349	hypothetical protein	2	2	1	1	5523	1	20200		806	806	806	HKJLIMMI_03365					CIEPAKFK_03139
group_1353	hypothetical protein	2	2	1	1	26888	6	19		662	1328	995	HKJLIMMI_03441					CIEPAKFK_00599
ispH1	4-hydroxy-3-methylbut-2-enyl diphosphate reductase 1	2	2	1	1	27906	136	83		977	977	977	HKJLIMMI_03465					CIEPAKFK_00463
group_1356	hypothetical protein	2	2	1	1	30517	1	22749		842	842	842	HKJLIMMI_03507					CIEPAKFK_02549
group_1357	Tetracycline resistance protein, class B	2	2	1	1	30524	1	22736		1184	1184	1184	HKJLIMMI_03513						KNFCACEF_03177
group_1359	hypothetical protein	2	2	1	1	2069	1	14903		326	326	326	HKJLIMMI_03545						KNFCACEF_03145
dapE_2	Succinyl-diaminopimelate desuccinylase	2	2	1	1	29864	1	9057		1388	1397	1392	HKJLIMMI_03651						KNFCACEF_00794
group_1365	hypothetical protein	2	2	1	1	10570	1	12253		1394	1394	1394	HKJLIMMI_03658					CIEPAKFK_03543
bltD_2	Spermine/spermidine acetyltransferase	2	2	1	1	18046	1	2965		455	455	455	HKJLIMMI_03677						KNFCACEF_02304
group_1368	hypothetical protein	2	2	1	1	21256	1	15149		233	233	233	HKJLIMMI_03699					CIEPAKFK_01789
group_1369	Phosphopentomutase	2	2	1	1	21304	1	19323		1178	1178	1178	HKJLIMMI_03711						KNFCACEF_02828
group_1370	Pyrimidine-nucleoside phosphorylase	2	2	1	1	21303	1	19324		1304	1304	1304	HKJLIMMI_03712						KNFCACEF_02827
group_1373	DNA gyrase subunit A	2	2	1	1	28697	1	9263		2513	2516	2514	HKJLIMMI_03745						KNFCACEF_03471
group_1374	hypothetical protein	2	2	1	1	10508	1	12410		872	872	872	HKJLIMMI_03797						KNFCACEF_00891
group_1375	General stress protein 39	2	2	1	1	10583	1	12267		878	878	878	HKJLIMMI_03801						KNFCACEF_00895
fabZ_2	3-hydroxyacyl-[acyl-carrier-protein] dehydratase FabZ	2	2	1	1	5210	1	7088		428	428	428	HKJLIMMI_03879					CIEPAKFK_03099
group_1380	hypothetical protein	2	2	1	1	5213	1	7085		107	1202	654	HKJLIMMI_03882	ALDMDNAO_01500
group_1381	hypothetical protein	2	2	1	1	5230	1	23872		257	257	257	HKJLIMMI_03890			ALIABDPI_03302
tnpR_1	Transposon Tn3 resolvase	2	2	1	1	5107	1	23937		179	569	374		ALDMDNAO_00133			AMPHOPKM_03335
group_1385	Aspartyl/glutamyl-tRNA(Asn/Gln) amidotransferase subunit B	2	2	1	1	20797	1	21479		1430	1430	1430		ALDMDNAO_00247								COJKOGOP_02289
group_1389	Ribose-phosphate pyrophosphokinase	2	2	1	1	14725	3	112		959	959	959		ALDMDNAO_00592								COJKOGOP_02123
group_1390	hypothetical protein	2	2	1	1	14731	3	118		173	176	174		ALDMDNAO_00598					KNFCACEF_00093
group_1391	hypothetical protein	2	2	1	1	21180	1	15073		314	314	314		ALDMDNAO_00686								COJKOGOP_03203
group_1395	hypothetical protein	2	2	1	1	4514	1	25352		125	1073	599		ALDMDNAO_00773				CIEPAKFK_02972
metP_2	Methionine import system permease protein MetP	2	2	1	1	1719	1	5781		662	662	662		ALDMDNAO_01258								COJKOGOP_03716
group_1401	hypothetical protein	2	2	1	1	30634	1	22266		479	479	479		ALDMDNAO_01503							KLAIDMKH_03602
gltS	Sodium/glutamate symporter	2	2	1	1	16799	1	1569		1178	1178	1178		ALDMDNAO_01998					KNFCACEF_03529
group_1405	tRNA threonylcarbamoyladenosine dehydratase	2	2	1	1	27357	134	58		761	761	761		ALDMDNAO_02097								COJKOGOP_01225
group_1406	hypothetical protein	2	2	1	1	10906	1	27233		797	797	797		ALDMDNAO_02416								COJKOGOP_03552
group_1407	hypothetical protein	2	2	1	1	8118	1	19913		905	905	905		ALDMDNAO_03065								COJKOGOP_00482
group_1408	hypothetical protein	2	2	1	1	28189	1	13480		200	200	200		ALDMDNAO_03080			AMPHOPKM_01675
fabG3	3-alpha-(or 20-beta)-hydroxysteroid dehydrogenase	2	2	1	1	28903	1	14244		734	734	734		ALDMDNAO_03257								COJKOGOP_03334
group_1410	50S ribosomal protein L7/L12	2	2	1	1	29130	10	8		362	362	362		ALDMDNAO_03376								COJKOGOP_01547
group_1412	hypothetical protein	2	2	1	1	7669	1	11367		257	257	257		ALDMDNAO_03714					KNFCACEF_01015
group_1413	hypothetical protein	2	2	1	1	5251	1	23909		596	830	713		ALDMDNAO_04070			AMPHOPKM_03321
group_1414	Transcriptional regulatory protein DesR	2	2	1	1	14908	1	6566		599	599	599			PDBPBPEK_00124							COJKOGOP_02477
group_1417	Urocanate hydratase	2	2	1	1	10733	1	27047		1667	1670	1668			PDBPBPEK_00423							COJKOGOP_03459
group_142	Replication-associated recombination protein A	2	2	1	1	27331	134	28		1286	1286	1286		ALDMDNAO_02099	PDBPBPEK_02507
group_1447	UDP-N-acetylglucosamine 1-carboxyvinyltransferase 2	2	2	1	1	13248	1	18209		1277	1277	1277			PDBPBPEK_00666							COJKOGOP_01725
group_1451	Alkyl hydroperoxide reductase subunit C	2	2	1	1	1087	1	4711		542	542	542			PDBPBPEK_00864							COJKOGOP_01864
group_1452	Transcriptional regulatory protein DegU	2	2	1	1	416	1	6201		674	674	674			PDBPBPEK_00951							COJKOGOP_01974
group_1453	Acetolactate synthase small subunit	2	2	1	1	1572	1	5921		515	515	515			PDBPBPEK_00976							COJKOGOP_02432
group_1454	GTP pyrophosphokinase YjbM	2	2	1	1	31699	1	22887		677	677	677			PDBPBPEK_01043							COJKOGOP_03672
pdhA_2	Pyruvate dehydrogenase E1 component subunit alpha	2	2	1	1	30435	1	22096		1112	1112	1112			PDBPBPEK_01113							COJKOGOP_03602
group_1457	50S ribosomal protein L28	2	2	1	1	6220	1	26448		188	188	188			PDBPBPEK_01302	ALIABDPI_01080
group_1458	Signal recognition particle receptor FtsY	2	2	1	1	5772	1	26363		1022	1022	1022			PDBPBPEK_01315							COJKOGOP_02632
group_1459	Chemotaxis protein CheY	2	2	1	1	5902	2	145		362	362	362			PDBPBPEK_01356	ALIABDPI_00958
group_1460	Anti-sigma F factor antagonist	2	2	1	1	21274	1	19211		356	356	356			PDBPBPEK_01483							COJKOGOP_02808
group_1461	RNA polymerase sigma-F factor	2	2	1	1	21272	1	19213		785	785	785			PDBPBPEK_01485							COJKOGOP_02810
group_1462	Stage IV sporulation protein A	2	2	1	1	19293	1	19599		1478	1478	1478			PDBPBPEK_01536							COJKOGOP_00746
group_1463	hypothetical protein	2	2	1	1	19241	1	19516		551	551	551			PDBPBPEK_01552							COJKOGOP_00730
group_1464	Asparagine--tRNA ligase	2	2	1	1	19601	1	21999		1295	1295	1295			PDBPBPEK_01573							COJKOGOP_00709
metP_3	D-methionine transport system permease protein MetI	2	2	1	1	30323	1	23392		671	671	671			PDBPBPEK_01621					GEGKNLBO_02708
group_1467	hypothetical protein	2	2	1	1	756	1	4810		923	1547	1235			PDBPBPEK_01751		AMPHOPKM_03009
group_1476	tRNA-specific adenosine deaminase	2	2	1	1	22636	1	16162		506	509	507			PDBPBPEK_02204							COJKOGOP_00939
group_1481	hypothetical protein	2	2	1	1	23563	1	13732		239	245	242			PDBPBPEK_02363	ALIABDPI_00383
group_1483	Ribosomal silencing factor RsfS	2	2	1	1	26920	133	117		350	350	350			PDBPBPEK_02480							COJKOGOP_01254
group_1484	GTPase Der	2	2	1	1	26915	133	140		1103	1103	1103			PDBPBPEK_02485							COJKOGOP_01249
group_1485	Transcription elongation factor GreA	2	2	1	1	26908	133	131		473	473	473			PDBPBPEK_02492							COJKOGOP_01242
udk_3	Uridine kinase	2	2	1	1	26907	133	124		638	638	638			PDBPBPEK_02493							COJKOGOP_01241
group_1487	GTP pyrophosphokinase	2	2	1	1	27370	134	45		2192	2192	2192			PDBPBPEK_02514							COJKOGOP_01220
group_1488	Rod shape-determining protein MreB	2	2	1	1	27123	1	24904		1019	1019	1019			PDBPBPEK_02542							COJKOGOP_01190
group_1490	Alanine dehydrogenase	2	2	1	1	30980	1	9916		1115	1115	1115			PDBPBPEK_02687							COJKOGOP_02026
sspD_2	Small, acid-soluble spore protein 2	2	2	1	1	30962	1	9903		203	206	204			PDBPBPEK_02700	ALIABDPI_00043
group_1492	Na(+)/H(+) antiporter subunit C	2	2	1	1	6660	1	10580		341	341	341			PDBPBPEK_02824	ALIABDPI_01888
group_1493	Na(+)/H(+) antiporter subunit G	2	2	1	1	4111	1	10562		362	362	362			PDBPBPEK_02828					GEGKNLBO_02408
group_1494	Zinc-dependent sulfurtransferase SufU	2	2	1	1	4214	1	24266		431	434	432			PDBPBPEK_02851	ALIABDPI_01915
group_1495	Glycine cleavage system H protein	2	2	1	1	4352	1	24156		380	380	380			PDBPBPEK_02862							COJKOGOP_02465
bltD_5	Spermine/spermidine acetyltransferase	2	2	1	1	3352	1	25140		446	446	446			PDBPBPEK_03008							COJKOGOP_03931
group_1497	UvrABC system protein A	2	2	1	1	3234	1	25878		2891	2891	2891			PDBPBPEK_03038							COJKOGOP_03957
group_1498	3'-5' exoribonuclease YhaM	2	2	1	1	2878	1	25999		938	938	938			PDBPBPEK_03171							COJKOGOP_01437
group_1499	Glutamyl-tRNA(Gln) amidotransferase subunit A	2	2	1	1	20405	1	21501		1463	1463	1463			PDBPBPEK_03370	ALIABDPI_02782
group_1500	hypothetical protein	2	2	1	1	20424	1	21486		320	332	326			PDBPBPEK_03376							COJKOGOP_02282
group_1503	10 kDa chaperonin	2	2	1	1	16223	1	1635		284	284	284			PDBPBPEK_03557							COJKOGOP_00020
group_1504	hypothetical protein	2	2	1	1	20066	1	17426		1001	1388	1194			PDBPBPEK_03593	ALIABDPI_01643
group_1505	Iron-uptake system permease protein FeuB	2	2	1	1	7302	1	11696		950	950	950			PDBPBPEK_03711							COJKOGOP_00172
group_1507	Transcriptional regulator CtsR	2	2	1	1	29064	1	12780		467	467	467			PDBPBPEK_04068							COJKOGOP_01567
dppA_2	D-aminopeptidase	2	2	1	1	29472	1	12825		824	824	824			PDBPBPEK_04080					GEGKNLBO_04101
bacC_1	Dihydroanticapsin 7-dehydrogenase	2	2	1	1	22953	1	27723		734	734	734				ALIABDPI_00548			KNFCACEF_02427
group_1515	Methylglyoxal synthase	2	2	1	1	19228	1	3088		407	407	407				ALIABDPI_00789						COJKOGOP_00720
group_1516	Dihydroorotate dehydrogenase B (NAD(+)), catalytic subunit	2	2	1	1	2412	1	26571		914	914	914				ALIABDPI_01124		CIEPAKFK_02432
group_1517	hypothetical protein	2	2	1	1	2148	1	14793	Hypothetical protein with no hits to refseq/uniprot/clusters/cdd/tigrfams/pfam overlapping another protein with hits	869	869	869				ALIABDPI_01227				GEGKNLBO_04136
cotH	Inner spore coat protein H	2	2	1	1	19880	1	16754		1091	1091	1091				ALIABDPI_01671			KNFCACEF_00636
group_1519	hypothetical protein	2	2	1	1	2731	1	20152		98	107	102				ALIABDPI_02068		CIEPAKFK_03119
frmA	S-(hydroxymethyl)glutathione dehydrogenase	2	2	1	1	30395	1	23236		1115	1115	1115				ALIABDPI_02077				GEGKNLBO_03562
ald1	Long-chain-aldehyde dehydrogenase	2	2	1	1	15370	1	12212		1520	1520	1520				ALIABDPI_02254			KNFCACEF_00921
group_1522	hypothetical protein	2	2	1	1	25911	1	7625		608	611	609				ALIABDPI_02441			KNFCACEF_01110
adhR	HTH-type transcriptional regulator AdhR	2	2	1	1	20251	1	17488		335	353	344				ALIABDPI_02768			KNFCACEF_00580
hchA	Molecular chaperone Hsp31 and glyoxalase 3	2	2	1	1	20270	1	21393		686	686	686				ALIABDPI_02769			KNFCACEF_00579
group_1525	Phosphoribosylformylglycinamidine cyclo-ligase	2	2	1	1	20618	1	21743		1055	1055	1055				ALIABDPI_02794				GEGKNLBO_00814
group_1526	Magnesium and cobalt efflux protein CorC	2	2	1	1	26619	1	404		1301	1304	1302				ALIABDPI_02947				GEGKNLBO_01681
group_1530	hypothetical protein	2	2	1	1	23224	1	18681		230	230	230				ALIABDPI_03081	AMPHOPKM_00573
group_1531	hypothetical protein	2	2	1	1	31389	1	22480		347	365	356				ALIABDPI_03237			KNFCACEF_01597
group_1532	hypothetical protein	2	2	1	1	16789	1	1333		800	800	800					AMPHOPKM_00006				KLAIDMKH_01842
yecD_2	Isochorismatase family protein YecD	2	2	1	1	16788	1	1334		551	551	551					AMPHOPKM_00007				KLAIDMKH_01843
lysS_1	Lysine--tRNA ligase	2	2	1	1	15526	1	2055		1556	1556	1556					AMPHOPKM_00010				KLAIDMKH_01846
group_1536	Beta-barrel assembly-enhancing protease	2	2	1	1	15520	1	2045		869	869	869					AMPHOPKM_00016				KLAIDMKH_01852
group_1537	hypothetical protein	2	2	1	1	15519	1	2044		452	452	452					AMPHOPKM_00017				KLAIDMKH_01853
group_1538	hypothetical protein	2	2	1	1	15518	1	2043		167	305	236					AMPHOPKM_00018				KLAIDMKH_01854
garL	5-keto-4-deoxy-D-glucarate aldolase	2	2	1	1	15514	1	2040		776	776	776					AMPHOPKM_00021				KLAIDMKH_01858
group_1540	hypothetical protein	2	2	1	1	15511	1	1975		1280	1280	1280					AMPHOPKM_00024				KLAIDMKH_01861
group_1541	hypothetical protein	2	2	1	1	15509	1	1973		389	398	393					AMPHOPKM_00026				KLAIDMKH_01863
htpX_1	Protease HtpX	2	2	1	1	15508	1	1972		1097	1277	1187					AMPHOPKM_00027				KLAIDMKH_01864
group_1543	hypothetical protein	2	2	1	1	15506	1	1970		221	221	221					AMPHOPKM_00029				KLAIDMKH_01866
ribE	Riboflavin synthase	2	2	1	1	16858	1	27524		638	638	638					AMPHOPKM_00042				KLAIDMKH_01875
ribBA	Riboflavin biosynthesis protein RibBA	2	2	1	1	16859	1	27525		626	626	626					AMPHOPKM_00043				KLAIDMKH_01876
mhqO	Putative ring-cleaving dioxygenase MhqO	2	2	1	1	12265	1	27496		941	941	941					AMPHOPKM_00048				KLAIDMKH_01881
group_1547	putative methyltransferase	2	2	1	1	12292	1	27478		746	746	746					AMPHOPKM_00065				KLAIDMKH_01896
group_1548	Magnesium and cobalt efflux protein CorC	2	2	1	1	12301	1	1246		1256	1292	1274					AMPHOPKM_00075				KLAIDMKH_01905
ydaF_2	Putative ribosomal N-acetyltransferase YdaF	2	2	1	1	12303	1	1249		551	551	551					AMPHOPKM_00077				KLAIDMKH_01907
group_1550	hypothetical protein	2	2	1	1	12305	1	1250		539	539	539					AMPHOPKM_00078				KLAIDMKH_01908
group_1552	hypothetical protein	2	2	1	1	12247	1	1232		1304	1304	1304					AMPHOPKM_00088				KLAIDMKH_01915
group_1553	HTH-type transcriptional regulator CysL	2	2	1	1	12226	1	1223		881	881	881					AMPHOPKM_00097				KLAIDMKH_01929
cheY_1	Chemotaxis protein CheY	2	2	1	1	12224	1	1217		368	368	368					AMPHOPKM_00104				KLAIDMKH_01938
group_1557	hypothetical protein	2	2	1	1	17124	1	28143		215	215	215					AMPHOPKM_00107				KLAIDMKH_01941
ypmQ	SCO1 protein	2	2	1	1	12222	1	1213		590	590	590					AMPHOPKM_00110				KLAIDMKH_01944
group_156	putative succinyl-CoA:3-ketoacid coenzyme A transferase subunit A	2	2	1	1	6751	1	10296		218	689	453					AMPHOPKM_02103				KLAIDMKH_03450
group_1560	hypothetical protein	2	2	1	1	17132	1	28149		566	695	630					AMPHOPKM_00112				KLAIDMKH_01946
group_1562	hypothetical protein	2	2	1	1	17195	1	28157		503	503	503					AMPHOPKM_00116				KLAIDMKH_01950
malT	HTH-type transcriptional regulator MalT	2	2	1	1	17228	1	28187		3209	3209	3209					AMPHOPKM_00120				KLAIDMKH_01954
group_1564	hypothetical protein	2	2	1	1	17248	1	28207		818	1007	912					AMPHOPKM_00125				KLAIDMKH_01959
fabH	3-oxoacyl-[acyl-carrier-protein] synthase 3	2	2	1	1	17250	1	28208		1007	1007	1007					AMPHOPKM_00126				KLAIDMKH_01960
fabG2_1	3-oxoacyl-[acyl-carrier-protein] reductase FabG	2	2	1	1	17253	1	28211		740	740	740					AMPHOPKM_00128				KLAIDMKH_01962
group_1567	Putative esterase	2	2	1	1	17255	1	28213		425	425	425					AMPHOPKM_00130				KLAIDMKH_01964
group_1569	hypothetical protein	2	2	1	1	17265	1	28834		227	227	227					AMPHOPKM_00141				KLAIDMKH_01974
cotX_1	Spore coat protein X	2	2	1	1	17267	1	28836		431	464	447					AMPHOPKM_00143				KLAIDMKH_01976
cycA	D-serine/D-alanine/glycine transporter	2	2	1	1	17273	1	28839		1385	1388	1386					AMPHOPKM_00146				KLAIDMKH_01981
rnjA_1	Ribonuclease J1	2	2	1	1	17275	1	28840		1670	1670	1670					AMPHOPKM_00147				KLAIDMKH_01982
citN_3	Citrate transporter	2	2	1	1	17277	1	28842		1307	1307	1307					AMPHOPKM_00148				KLAIDMKH_01984
group_1574	Spore germination protein A1	2	2	1	1	17278	1	28844		749	1529	1139					AMPHOPKM_00149				KLAIDMKH_01986
yndE_2	Spore germination protein YndE	2	2	1	1	17280	1	28845		1121	1121	1121					AMPHOPKM_00150				KLAIDMKH_01987
rihA_1	Pyrimidine-specific ribonucleoside hydrolase RihA	2	2	1	1	17282	1	28850		959	959	959					AMPHOPKM_00152				KLAIDMKH_01989
xerD_3	Tyrosine recombinase XerD	2	2	1	1	17285	1	28853		944	944	944					AMPHOPKM_00158				KLAIDMKH_01992
nfdA_1	N-substituted formamide deformylase	2	2	1	1	17286	1	28854		1310	1601	1455					AMPHOPKM_00159				KLAIDMKH_01993
nhaX	Stress response protein NhaX	2	2	1	1	12047	1	28862		311	419	365					AMPHOPKM_00164				KLAIDMKH_02001
plsC_1	1-acyl-sn-glycerol-3-phosphate acyltransferase	2	2	1	1	12033	1	28950		578	578	578					AMPHOPKM_00172				KLAIDMKH_02010
group_1581	hypothetical protein	2	2	1	1	17330	1	28955		122	884	503					AMPHOPKM_00175				KLAIDMKH_02014
group_1582	hypothetical protein	2	2	1	1	17331	1	28959		374	374	374					AMPHOPKM_00176				KLAIDMKH_02015
trpF	N-(5'-phosphoribosyl)anthranilate isomerase	2	2	1	1	17324	1	28932		602	602	602					AMPHOPKM_00184				KLAIDMKH_02023
trpD	Anthranilate phosphoribosyltransferase	2	2	1	1	11999	1	28930		974	1028	1001					AMPHOPKM_00186				KLAIDMKH_02026
pphA	Serine/threonine-protein phosphatase 1	2	2	1	1	12000	1	28927		704	704	704					AMPHOPKM_00187				KLAIDMKH_02027
uvrA_1	UvrABC system protein A	2	2	1	1	12010	1	28922		3170	3170	3170					AMPHOPKM_00192				KLAIDMKH_02033
sdpR_3	Transcriptional repressor SdpR	2	2	1	1	12011	1	28921		740	740	740					AMPHOPKM_00193				KLAIDMKH_02034
nprA	Transcriptional activator NprA	2	2	1	1	12013	1	28919		1307	1307	1307					AMPHOPKM_00195				KLAIDMKH_02036
sigO_1	RNA polymerase sigma factor SigO	2	2	1	1	12014	1	28918		512	512	512					AMPHOPKM_00196				KLAIDMKH_02037
group_1591	hypothetical protein	2	2	1	1	12015	1	28917		173	173	173					AMPHOPKM_00197				KLAIDMKH_02038
group_1592	hypothetical protein	2	2	1	1	12020	1	28911		233	377	305					AMPHOPKM_00202				KLAIDMKH_02041
metA	Homoserine O-succinyltransferase	2	2	1	1	12025	1	28906		908	908	908					AMPHOPKM_00207				KLAIDMKH_02046
mcpC_1	Methyl-accepting chemotaxis protein McpC	2	2	1	1	12026	1	28903		2006	2048	2027					AMPHOPKM_00208				KLAIDMKH_02047
uup	Energy-dependent translational throttle protein EttA	2	2	1	1	12028	1	938		1127	1916	1521					AMPHOPKM_00209				KLAIDMKH_02049
group_1597	hypothetical protein	2	2	1	1	17377	1	29001		227	242	234					AMPHOPKM_00211				KLAIDMKH_02051
msrR	Regulatory protein MsrR	2	2	1	1	17380	1	29004		941	941	941					AMPHOPKM_00214				KLAIDMKH_02054
msrA_1	Peptide methionine sulfoxide reductase MsrA	2	2	1	1	17381	1	29005		515	518	516					AMPHOPKM_00215				KLAIDMKH_02055
group_1600	hypothetical protein	2	2	1	1	17392	1	29013		278	287	282					AMPHOPKM_00220				KLAIDMKH_02062
group_1601	hypothetical protein	2	2	1	1	11700	1	645		674	674	674					AMPHOPKM_00222				KLAIDMKH_02064
group_1605	hypothetical protein	2	2	1	1	26796	1	627		143	143	143					AMPHOPKM_00233				KLAIDMKH_02082
group_1606	hypothetical protein	2	2	1	1	26791	1	622		806	809	807					AMPHOPKM_00236				KLAIDMKH_02087
yciC_1	Putative metal chaperone YciC	2	2	1	1	26788	1	619		905	905	905					AMPHOPKM_00239				KLAIDMKH_02090
group_1608	hypothetical protein	2	2	1	1	26659	1	439		221	221	221					AMPHOPKM_00242				KLAIDMKH_02093
group_1611	DegV domain-containing protein	2	2	1	1	26645	1	282		839	839	839					AMPHOPKM_00249				KLAIDMKH_02100
thyA	Thymidylate synthase	2	2	1	1	26643	1	280		944	944	944					AMPHOPKM_00251				KLAIDMKH_02102
group_1614	hypothetical protein	2	2	1	1	26562	1	313		119	122	120					AMPHOPKM_00262				KLAIDMKH_02121
group_1615	hypothetical protein	2	2	1	1	26563	1	314		140	140	140					AMPHOPKM_00263				KLAIDMKH_02122
group_1616	hypothetical protein	2	2	1	1	26574	1	325		635	635	635					AMPHOPKM_00270				KLAIDMKH_02129
fhs	Formate--tetrahydrofolate ligase	2	2	1	1	26575	1	326		1679	1679	1679					AMPHOPKM_00271				KLAIDMKH_02130
rnhA	14.7 kDa ribonuclease H-like protein	2	2	1	1	17527	1	308		398	398	398					AMPHOPKM_00274				KLAIDMKH_02133
coaW	Type II pantothenate kinase	2	2	1	1	26322	1	17330		821	821	821					AMPHOPKM_00277				KLAIDMKH_02136
group_1620	hypothetical protein	2	2	1	1	26321	1	17331		308	308	308					AMPHOPKM_00278				KLAIDMKH_02137
group_1621	hypothetical protein	2	2	1	1	26315	1	17335		446	446	446					AMPHOPKM_00282				KLAIDMKH_02141
group_1622	hypothetical protein	2	2	1	1	26314	1	17336		368	368	368					AMPHOPKM_00283				KLAIDMKH_02142
pleD_2	Response regulator PleD	2	2	1	1	26313	1	17337		1544	1544	1544					AMPHOPKM_00284				KLAIDMKH_02143
pepF1_1	Oligoendopeptidase F, plasmid	2	2	1	1	26229	1	17370		1808	1808	1808					AMPHOPKM_00295				KLAIDMKH_02154
ppk	Polyphosphate kinase	2	2	1	1	30279	1	17366		2108	2108	2108					AMPHOPKM_00299				KLAIDMKH_02158
catM	HTH-type transcriptional regulator CatM	2	2	1	1	30285	1	23312		872	872	872					AMPHOPKM_00303				KLAIDMKH_02162
group_1629	2-oxoglutaramate amidase	2	2	1	1	30288	1	23316		779	779	779					AMPHOPKM_00306				KLAIDMKH_02165
bacF	LL-diaminopimelate aminotransferase	2	2	1	1	30289	1	23317		1163	1163	1163					AMPHOPKM_00307				KLAIDMKH_02166
group_1631	hypothetical protein	2	2	1	1	30290	1	23318		506	506	506					AMPHOPKM_00308				KLAIDMKH_02167
metN_2	Methionine import ATP-binding protein MetN	2	2	1	1	30300	1	23310		1019	1019	1019					AMPHOPKM_00310				KLAIDMKH_02169
uctC_3	Acetyl-CoA:oxalate CoA-transferase	2	2	1	1	30296	1	23306		1190	1190	1190					AMPHOPKM_00314				KLAIDMKH_02173
cdaS	Diadenylate cyclase CdaS	2	2	1	1	30210	1	23288		626	626	626					AMPHOPKM_00319				KLAIDMKH_02178
gltB	Glutamate synthase [NADPH] small chain	2	2	1	1	30345	1	23452		1481	1496	1488					AMPHOPKM_00324				KLAIDMKH_02182
gltA	Glutamate synthase [NADPH] large chain	2	2	1	1	30346	1	23453		4535	4535	4535					AMPHOPKM_00325				KLAIDMKH_02183
group_1638	hypothetical protein	2	2	1	1	30348	1	23455		791	797	794					AMPHOPKM_00327				KLAIDMKH_02185
group_1639	hypothetical protein	2	2	1	1	30349	1	23456		1220	1220	1220					AMPHOPKM_00328				KLAIDMKH_02186
group_1640	S-adenosylmethionine/S-adenosylhomocysteine transporter	2	2	1	1	30357	1	23464		920	950	935					AMPHOPKM_00333				KLAIDMKH_02191
ilvA	L-threonine dehydratase biosynthetic IlvA	2	2	1	1	30358	1	23465		1262	1262	1262					AMPHOPKM_00334				KLAIDMKH_02192
group_1642	hypothetical protein	2	2	1	1	30363	1	23469		566	566	566					AMPHOPKM_00338				KLAIDMKH_02196
paiA_1	Spermidine/spermine N(1)-acetyltransferase	2	2	1	1	30365	1	23472		518	518	518					AMPHOPKM_00341				KLAIDMKH_02198
group_1644	hypothetical protein	2	2	1	1	30369	1	23475		215	344	279					AMPHOPKM_00344				KLAIDMKH_02201
group_1645	hypothetical protein	2	2	1	1	30370	1	23476		428	428	428					AMPHOPKM_00345				KLAIDMKH_02202
gltC_5	HTH-type transcriptional regulator GltC	2	2	1	1	30371	1	23477		869	869	869					AMPHOPKM_00346				KLAIDMKH_02203
group_1647	hypothetical protein	2	2	1	1	30372	1	23478		860	860	860					AMPHOPKM_00347				KLAIDMKH_02204
group_1648	hypothetical protein	2	2	1	1	30375	1	23482		344	344	344					AMPHOPKM_00350				KLAIDMKH_02207
group_1649	hypothetical protein	2	2	1	1	30377	1	23483		431	431	431					AMPHOPKM_00351				KLAIDMKH_02208
group_1650	hypothetical protein	2	2	1	1	30383	1	23492		980	980	980					AMPHOPKM_00359				KLAIDMKH_02214
cph2_3	Phytochrome-like protein cph2	2	2	1	1	30408	1	23493		1775	1775	1775					AMPHOPKM_00360				KLAIDMKH_02672
group_1652	hypothetical protein	2	2	1	1	30407	1	23257		152	152	152					AMPHOPKM_00361				KLAIDMKH_02673
group_1654	Bacterial dynamin-like protein	2	2	1	1	30389	1	23253		3596	3596	3596					AMPHOPKM_00365				KLAIDMKH_02677
speD	S-adenosylmethionine decarboxylase proenzyme	2	2	1	1	30387	1	23252		821	824	822					AMPHOPKM_00366				KLAIDMKH_02678
cheX	CheY-P phosphatase CheX	2	2	1	1	19630	1	21900		452	452	452					AMPHOPKM_00368				KLAIDMKH_02681
group_1658	hypothetical protein	2	2	1	1	19145	1	21915		1295	1295	1295					AMPHOPKM_00384				KLAIDMKH_02697
group_1659	hypothetical protein	2	2	1	1	19147	1	21917		374	374	374					AMPHOPKM_00386				KLAIDMKH_02699
dinG_2	putative ATP-dependent helicase DinG	2	2	1	1	19612	1	21926		2756	2756	2756					AMPHOPKM_00395				KLAIDMKH_02708
panB	3-methyl-2-oxobutanoate hydroxymethyltransferase	2	2	1	1	19541	1	22010		860	860	860					AMPHOPKM_00398				KLAIDMKH_02711
birA	Bifunctional ligase/repressor BirA	2	2	1	1	19540	1	22008		986	986	986					AMPHOPKM_00399				KLAIDMKH_02712
group_1668	hypothetical protein	2	2	1	1	19499	1	14930		596	596	596					AMPHOPKM_00409				KLAIDMKH_02216
aroA1	3-phosphoshikimate 1-carboxyvinyltransferase 1	2	2	1	1	19402	1	19418		1289	1289	1289					AMPHOPKM_00417				KLAIDMKH_02224
tyrA	Prephenate dehydrogenase	2	2	1	1	19403	1	19419		1100	1100	1100					AMPHOPKM_00418				KLAIDMKH_02225
aroH	Chorismate mutase AroH	2	2	1	1	19405	1	19421		362	362	362					AMPHOPKM_00420				KLAIDMKH_02227
aroB	3-dehydroquinate synthase	2	2	1	1	19406	1	19422		1082	1082	1082					AMPHOPKM_00421				KLAIDMKH_02228
cheR_1	Chemotaxis protein methyltransferase	2	2	1	1	19257	1	19524		581	770	675					AMPHOPKM_00423				KLAIDMKH_02230
menG_1	Demethylmenaquinone methyltransferase	2	2	1	1	19259	1	19386		704	704	704					AMPHOPKM_00426				KLAIDMKH_02233
hepS	Heptaprenyl diphosphate synthase component 1	2	2	1	1	19258	1	19387		761	761	761					AMPHOPKM_00427				KLAIDMKH_02234
group_1680	hypothetical protein	2	2	1	1	19367	1	19550		716	716	716					AMPHOPKM_00432				KLAIDMKH_02239
ypfD	30S ribosomal protein S1	2	2	1	1	19331	1	19604		1142	1142	1142					AMPHOPKM_00436				KLAIDMKH_02243
cmk_1	Cytidylate kinase	2	2	1	1	19333	1	19606		674	674	674					AMPHOPKM_00438				KLAIDMKH_02245
ycgR	Flagellar brake protein YcgR	2	2	1	1	22166	1	19607		647	647	647					AMPHOPKM_00439				KLAIDMKH_02247
ansA	putative L-asparaginase	2	2	1	1	22170	1	19611		929	971	950					AMPHOPKM_00443				KLAIDMKH_02251
group_1685	hypothetical protein	2	2	1	1	22174	1	19615	Hypothetical protein with no hits to refseq/uniprot/clusters/cdd/tigrfams/pfam overlapping another protein with hits	134	134	134					AMPHOPKM_00447				KLAIDMKH_02255
dacB	D-alanyl-D-alanine carboxypeptidase DacB	2	2	1	1	22296	1	19193		881	938	909					AMPHOPKM_00460				KLAIDMKH_01461
ftsH_1	ATP-dependent zinc metalloprotease FtsH 3	2	2	1	1	15521	1	2050		1232	1232	1232					AMPHOPKM_00015				KLAIDMKH_01851
group_16924	hypothetical protein	2	2	1	1	15512	1	1976		887	887	887					AMPHOPKM_00023				KLAIDMKH_01860
group_16925	hypothetical protein	2	2	1	1	15510	1	1974		674	674	674					AMPHOPKM_00025				KLAIDMKH_01862
guaD_2	Guanine deaminase	2	2	1	1	15507	1	1971		1367	1367	1367					AMPHOPKM_00028				KLAIDMKH_01865
act	Methanol dehydrogenase activator	2	2	1	1	22414	191	10		542	542	542					AMPHOPKM_00476				KLAIDMKH_01481
clpE	ATP-dependent Clp protease ATP-binding subunit ClpE	2	2	1	1	22428	191	6		2123	2123	2123					AMPHOPKM_00480				KLAIDMKH_01485
dinB_1	DNA polymerase IV	2	2	1	1	12283	1	27483		1253	1253	1253					AMPHOPKM_00060				KLAIDMKH_01891
ald_1	Alanine dehydrogenase	2	2	1	1	12249	1	1234		1133	1133	1133					AMPHOPKM_00086				KLAIDMKH_01913
sigV_1	RNA polymerase sigma factor SigV	2	2	1	1	12248	1	1233		491	491	491					AMPHOPKM_00087				KLAIDMKH_01914
group_1698	hypothetical protein	2	2	1	1	22509	1	16378		434	434	434					AMPHOPKM_00490				KLAIDMKH_01495
yheI_1	putative multidrug resistance ABC transporter ATP-binding/permease protein YheI	2	2	1	1	12231	1	1228		1754	1754	1754					AMPHOPKM_00100				KLAIDMKH_01934
yheH_1	putative multidrug resistance ABC transporter ATP-binding/permease protein YheH	2	2	1	1	12233	1	1229		1784	1784	1784					AMPHOPKM_00101				KLAIDMKH_01935
group_16983	hypothetical protein	2	2	1	1	12223	1	1216		491	491	491					AMPHOPKM_00105				KLAIDMKH_01939
group_16984	hypothetical protein	2	2	1	1	17125	1	28144		212	212	212					AMPHOPKM_00108				KLAIDMKH_01942
group_16986	hypothetical protein	2	2	1	1	12221	1	1210		107	107	107					AMPHOPKM_00114				KLAIDMKH_01948
artM_2	Arginine transport ATP-binding protein ArtM	2	2	1	1	22510	1	16379		746	752	749					AMPHOPKM_00491				KLAIDMKH_01496
braC_1	Leucine-, isoleucine-, valine-, threonine-, and alanine-binding protein	2	2	1	1	17229	1	28188		1262	1262	1262					AMPHOPKM_00121				KLAIDMKH_01955
lptB_1	Lipopolysaccharide export system ATP-binding protein LptB	2	2	1	1	17230	1	28189		773	773	773					AMPHOPKM_00122				KLAIDMKH_01956
group_16992	High-affinity branched-chain amino acid transport ATP-binding protein LivF	2	2	1	1	17231	1	28190		707	707	707					AMPHOPKM_00123				KLAIDMKH_01957
parC	DNA topoisomerase 4 subunit A	2	2	1	1	17260	1	28829		2432	2432	2432					AMPHOPKM_00136				KLAIDMKH_01969
group_170	GTPase Der	2	2	1	1	27517	133	52		1103	1103	1103	HKJLIMMI_00648						KNFCACEF_01838
group_17002	hypothetical protein	2	2	1	1	17266	1	28835		218	218	218					AMPHOPKM_00142				KLAIDMKH_01975
cotX_2	Spore coat protein X	2	2	1	1	17268	1	28837		467	467	467					AMPHOPKM_00144				KLAIDMKH_01977
fliY_1	L-cystine-binding protein FliY	2	2	1	1	21213	1	16366		812	812	812					AMPHOPKM_00493				KLAIDMKH_01498
mepM_1	Murein DD-endopeptidase MepM	2	2	1	1	21212	1	16365		797	800	798					AMPHOPKM_00494				KLAIDMKH_01499
group_17024	Putative monooxygenase	2	2	1	1	17340	1	28964		974	974	974					AMPHOPKM_00181				KLAIDMKH_02020
cpnA_1	Cyclopentanol dehydrogenase	2	2	1	1	22518	1	16389		749	749	749					AMPHOPKM_00497			GEGKNLBO_02225
nfr2_1	NADH-dependent flavin reductase subunit 2	2	2	1	1	12012	1	28920		542	542	542					AMPHOPKM_00194				KLAIDMKH_02035
group_17032	hypothetical protein	2	2	1	1	12016	1	28916		224	224	224					AMPHOPKM_00198				KLAIDMKH_02039
dmlA_1	Tartrate dehydrogenase/decarboxylase	2	2	1	1	22519	1	16390		1073	1073	1073					AMPHOPKM_00498			GEGKNLBO_02224
group_17040	hypothetical protein	2	2	1	1	17378	1	29002		395	395	395					AMPHOPKM_00212				KLAIDMKH_02052
tqsA	AI-2 transport protein TqsA	2	2	1	1	17379	1	29003		1205	1205	1205					AMPHOPKM_00213				KLAIDMKH_02053
group_17045	hypothetical protein	2	2	1	1	26813	1	642		1883	1883	1883					AMPHOPKM_00224				KLAIDMKH_02066
nirQ	Denitrification regulatory protein NirQ	2	2	1	1	26812	1	641		863	863	863					AMPHOPKM_00225				KLAIDMKH_02067
group_17047	hypothetical protein	2	2	1	1	26811	1	640		197	197	197					AMPHOPKM_00226				KLAIDMKH_02068
odhA	2-oxoglutarate dehydrogenase E1 component	2	2	1	1	26803	1	638		2798	2801	2799					AMPHOPKM_00228				KLAIDMKH_02076
arlR_3	Response regulator ArlR	2	2	1	1	17500	1	635		674	674	674					AMPHOPKM_00230				KLAIDMKH_02078
ctpA_2	Carboxy-terminal processing protease CtpA	2	2	1	1	26785	1	618		1481	1481	1481					AMPHOPKM_00240				KLAIDMKH_02091
yoaH_1	Putative methyl-accepting chemotaxis protein YoaH	2	2	1	1	26658	1	438		1859	1859	1859					AMPHOPKM_00243				KLAIDMKH_02094
group_17057	hypothetical protein	2	2	1	1	26647	1	284		572	572	572					AMPHOPKM_00247				KLAIDMKH_02098
lipC_2	Spore germination lipase LipC	2	2	1	1	26646	1	283		806	806	806					AMPHOPKM_00248				KLAIDMKH_02099
dfrA	Dihydrofolate reductase	2	2	1	1	26644	1	281		488	488	488					AMPHOPKM_00250				KLAIDMKH_02101
group_17061	hypothetical protein	2	2	1	1	17521	1	397		584	584	584					AMPHOPKM_00253				KLAIDMKH_02112
group_17067	hypothetical protein	2	2	1	1	26561	1	312		179	179	179					AMPHOPKM_00261				KLAIDMKH_02120
group_1707	hypothetical protein	2	2	1	1	24545	1	16417		131	146	138					AMPHOPKM_00512				KLAIDMKH_04517
group_17072	hypothetical protein	2	2	1	1	26572	1	323		1115	1115	1115					AMPHOPKM_00268				KLAIDMKH_02127
ettA_2	Energy-dependent translational throttle protein EttA	2	2	1	1	26573	1	324		1880	1880	1880					AMPHOPKM_00269				KLAIDMKH_02128
group_17074	hypothetical protein	2	2	1	1	17528	1	309		176	176	176					AMPHOPKM_00273				KLAIDMKH_02132
group_17078	hypothetical protein	2	2	1	1	26318	1	17334		647	647	647					AMPHOPKM_00281				KLAIDMKH_02140
emrY	putative multidrug resistance protein EmrY	2	2	1	1	26228	1	17369		1469	1469	1469					AMPHOPKM_00296				KLAIDMKH_02155
group_17084	hypothetical protein	2	2	1	1	30282	1	17362		1277	1277	1277					AMPHOPKM_00301				KLAIDMKH_02160
group_17087	hypothetical protein	2	2	1	1	30287	1	23315		482	482	482					AMPHOPKM_00305				KLAIDMKH_02164
group_17089	D-methionine transport system permease protein MetI	2	2	1	1	30299	1	23309		671	671	671					AMPHOPKM_00311				KLAIDMKH_02170
codB	Cytosine permease	2	2	1	1	24492	1	16352		1301	1301	1301					AMPHOPKM_00529			GEGKNLBO_02217
group_17090	Short-chain-enoyl-CoA hydratase	2	2	1	1	30298	1	23308		776	776	776					AMPHOPKM_00312				KLAIDMKH_02171
group_17091	Lactate 2-monooxygenase	2	2	1	1	30297	1	23307		1133	1133	1133					AMPHOPKM_00313				KLAIDMKH_02172
group_17092	hypothetical protein	2	2	1	1	30295	1	23305		566	566	566					AMPHOPKM_00315				KLAIDMKH_02174
group_17094	hypothetical protein	2	2	1	1	30292	1	23302		635	635	635					AMPHOPKM_00317				KLAIDMKH_02176
hisF_1	Imidazole glycerol phosphate synthase subunit HisF	2	2	1	1	30341	1	23450		776	776	776					AMPHOPKM_00321				KLAIDMKH_02180
gltC_2	HTH-type transcriptional regulator GltC	2	2	1	1	30347	1	23454		902	902	902					AMPHOPKM_00326				KLAIDMKH_02184
group_1710	hypothetical protein	2	2	1	1	24490	1	16351		719	719	719					AMPHOPKM_00530			GEGKNLBO_02216
group_17100	hypothetical protein	2	2	1	1	30350	1	23460		761	761	761					AMPHOPKM_00329				KLAIDMKH_02187
katA_1	Catalase	2	2	1	1	30360	1	23466		1487	1487	1487					AMPHOPKM_00335				KLAIDMKH_02193
group_17107	hypothetical protein	2	2	1	1	30364	1	23470		317	317	317					AMPHOPKM_00339				KLAIDMKH_02197
group_17109	Transcriptional regulator SlyA	2	2	1	1	30367	1	23473		452	452	452					AMPHOPKM_00342				KLAIDMKH_02199
apc3	Acetophenone carboxylase gamma subunit	2	2	1	1	24489	1	15281		1556	1556	1556					AMPHOPKM_00531			GEGKNLBO_02215
cmpR_1	HTH-type transcriptional activator CmpR	2	2	1	1	30373	1	23479		872	872	872					AMPHOPKM_00348				KLAIDMKH_02205
group_17118	hypothetical protein	2	2	1	1	30382	1	23491		1034	1034	1034					AMPHOPKM_00358				KLAIDMKH_02213
group_1712	hypothetical protein	2	2	1	1	22524	1	15282		1094	1094	1094					AMPHOPKM_00532			GEGKNLBO_02214
group_17122	hypothetical protein	2	2	1	1	19631	1	21901		122	122	122					AMPHOPKM_00369				KLAIDMKH_02682
cbaA	Cytochrome c oxidase subunit 1	2	2	1	1	19645	1	14949		1667	1667	1667					AMPHOPKM_00371				KLAIDMKH_02684
group_17124	hypothetical protein	2	2	1	1	19644	1	14948		743	743	743					AMPHOPKM_00372				KLAIDMKH_02685
group_17125	hypothetical protein	2	2	1	1	19643	1	14947		761	761	761					AMPHOPKM_00373				KLAIDMKH_02686
group_17126	hypothetical protein	2	2	1	1	19642	1	14946		740	740	740					AMPHOPKM_00374				KLAIDMKH_02687
ytrA_3	HTH-type transcriptional repressor YtrA	2	2	1	1	19640	1	14944		377	377	377					AMPHOPKM_00376				KLAIDMKH_02689
ytrB_1	ABC transporter ATP-binding protein YtrB	2	2	1	1	19639	1	14943		881	881	881					AMPHOPKM_00377				KLAIDMKH_02690
miaA	tRNA dimethylallyltransferase	2	2	1	1	24486	1	16347		917	917	917					AMPHOPKM_00537				KLAIDMKH_01511
group_17130	hypothetical protein	2	2	1	1	19638	1	14942		608	608	608					AMPHOPKM_00378				KLAIDMKH_02691
ypwA	Carboxypeptidase 1	2	2	1	1	19637	1	14941		1499	1499	1499					AMPHOPKM_00379				KLAIDMKH_02692
group_17132	putative ATP-dependent helicase DinG	2	2	1	1	19636	1	14940		1895	1895	1895					AMPHOPKM_00380				KLAIDMKH_02693
rlmL	Ribosomal RNA large subunit methyltransferase K/L	2	2	1	1	19635	1	14939		1127	1127	1127					AMPHOPKM_00381				KLAIDMKH_02694
gpsB	Cell cycle protein GpsB	2	2	1	1	19144	1	21914		293	293	293					AMPHOPKM_00383				KLAIDMKH_02696
dbpA_1	ATP-dependent RNA helicase DbpA	2	2	1	1	19146	1	21916		2279	2279	2279					AMPHOPKM_00385				KLAIDMKH_02698
dnaD	DNA replication protein DnaD	2	2	1	1	19615	1	21923		710	710	710					AMPHOPKM_00392				KLAIDMKH_02705
group_17139	Asparagine--tRNA ligase	2	2	1	1	19614	1	21924		1295	1295	1295					AMPHOPKM_00393				KLAIDMKH_02706
glpD	Aerobic glycerol-3-phosphate dehydrogenase	2	2	1	1	24483	1	16344		1652	1652	1652					AMPHOPKM_00539				KLAIDMKH_01513
group_17140	hypothetical protein	2	2	1	1	19613	1	21925		488	488	488					AMPHOPKM_00394				KLAIDMKH_02707
ydbD_2	putative manganese catalase	2	2	1	1	19539	1	22007		857	857	857					AMPHOPKM_00400				KLAIDMKH_02713
bshA_1	N-acetyl-alpha-D-glucosaminyl L-malate synthase	2	2	1	1	19504	1	14934		1130	1130	1130					AMPHOPKM_00403				KLAIDMKH_02716
dapB	4-hydroxy-tetrahydrodipicolinate reductase	2	2	1	1	19149	1	22082		776	776	776					AMPHOPKM_00405				KLAIDMKH_02718
group_17147	Cytochrome b	2	2	1	1	19498	1	14929		779	779	779					AMPHOPKM_00410				KLAIDMKH_02217
bepA_2	Beta-barrel assembly-enhancing protease	2	2	1	1	19245	1	19424		1232	1232	1232					AMPHOPKM_00415				KLAIDMKH_02222
group_1715	Spore coat protein E	2	2	1	1	24479	1	16340		542	542	542					AMPHOPKM_00543				KLAIDMKH_01517
hisC	Histidinol-phosphate aminotransferase	2	2	1	1	19404	1	19420		1100	1100	1100					AMPHOPKM_00419				KLAIDMKH_02226
gpsA	Glycerol-3-phosphate dehydrogenase [NAD(P)+]	2	2	1	1	19336	1	19572		1019	1019	1019					AMPHOPKM_00434				KLAIDMKH_02241
ypeB	Sporulation protein YpeB	2	2	1	1	22167	1	19608		1283	1283	1283					AMPHOPKM_00440				KLAIDMKH_02248
sleB	Spore cortex-lytic enzyme	2	2	1	1	22168	1	19609		788	788	788					AMPHOPKM_00441				KLAIDMKH_02249
prsW	Protease PrsW	2	2	1	1	22169	1	19610		692	692	692					AMPHOPKM_00442				KLAIDMKH_02250
nagB_3	Glucosamine-6-phosphate deaminase	2	2	1	1	24478	1	16339		698	698	698					AMPHOPKM_00544				KLAIDMKH_01518
resE_1	Sensor histidine kinase ResE	2	2	1	1	21362	1	21259		1790	1790	1790					AMPHOPKM_00454				KLAIDMKH_01455
ccsA_2	Cytochrome c biogenesis protein CcsA	2	2	1	1	22259	1	19263		1178	1178	1178					AMPHOPKM_00456				KLAIDMKH_01457
resA_2	Thiol-disulfide oxidoreductase ResA	2	2	1	1	22294	1	19260		536	536	536					AMPHOPKM_00458				KLAIDMKH_01459
group_17168	hypothetical protein	2	2	1	1	21354	1	19072		359	359	359					AMPHOPKM_00464				KLAIDMKH_01466
gerXA	Spore germination protein XA	2	2	1	1	22302	1	19186		1448	1448	1448					AMPHOPKM_00466				KLAIDMKH_01468
group_1717	ABC transporter ATP-binding protein NatA	2	2	1	1	24471	1	16335		794	794	794					AMPHOPKM_00548				KLAIDMKH_01522
xerD_2	Tyrosine recombinase XerD	2	2	1	1	21351	1	19078		902	902	902					AMPHOPKM_00473				KLAIDMKH_01478
group_17178	hypothetical protein	2	2	1	1	22499	191	15		929	929	929					AMPHOPKM_00483				KLAIDMKH_01488
group_17179	hypothetical protein	2	2	1	1	22502	1	16374		233	233	233					AMPHOPKM_00486				KLAIDMKH_01491
cwlJ_1	Cell wall hydrolase CwlJ	2	2	1	1	24459	1	16322		440	440	440					AMPHOPKM_00560				KLAIDMKH_01535
yneB	Resolvase YneB	2	2	1	1	22503	1	16375		647	647	647					AMPHOPKM_00487				KLAIDMKH_01492
yneA	Cell division suppressor protein YneA	2	2	1	1	22504	1	16376		317	317	317					AMPHOPKM_00488				KLAIDMKH_01493
group_1719	hypothetical protein	2	2	1	1	24439	1	16293		440	524	482					AMPHOPKM_00569				KLAIDMKH_01547
group_17195	hypothetical protein	2	2	1	1	24558	1	16403		818	818	818					AMPHOPKM_00511				KLAIDMKH_04516
group_1720	hypothetical protein	2	2	1	1	24438	1	16292		1244	1244	1244					AMPHOPKM_00570				KLAIDMKH_01554
group_17211	Thiosulfate sulfurtransferase GlpE	2	2	1	1	24488	1	16349		299	299	299					AMPHOPKM_00535				KLAIDMKH_01509
group_17212	RNA-binding protein Hfq	2	2	1	1	24487	1	16348		221	221	221					AMPHOPKM_00536				KLAIDMKH_01510
glpK	Glycerol kinase	2	2	1	1	24482	1	16343		1511	1511	1511					AMPHOPKM_00540				KLAIDMKH_01514
mutL	DNA mismatch repair protein MutL	2	2	1	1	24481	1	16342		1805	1805	1805					AMPHOPKM_00541				KLAIDMKH_01515
mutS_1	DNA mismatch repair protein MutS	2	2	1	1	24480	1	16341		2564	2564	2564					AMPHOPKM_00542				KLAIDMKH_01516
group_1722	hypothetical protein	2	2	1	1	1430	1	6215		1415	1415	1415					AMPHOPKM_00604				KLAIDMKH_02939
group_1723	hypothetical protein	2	2	1	1	425	1	6216		1592	1592	1592					AMPHOPKM_00605				KLAIDMKH_02938
ctaB2_1	Protoheme IX farnesyltransferase 2	2	2	1	1	23232	1	18722		896	896	896					AMPHOPKM_00581				KLAIDMKH_01569
group_1725	hypothetical protein	2	2	1	1	1437	1	6214		1358	1388	1373					AMPHOPKM_00607				KLAIDMKH_02936
group_1726	hypothetical protein	2	2	1	1	1438	1	5544		1115	1157	1136					AMPHOPKM_00608				KLAIDMKH_02935
lytR_1	Transcriptional regulator LytR	2	2	1	1	32203	1	6179		1040	1040	1040					AMPHOPKM_00612				KLAIDMKH_02931
flgK	Flagellar hook-associated protein 1	2	2	1	1	1527	1	5984		1532	1532	1532					AMPHOPKM_00628				KLAIDMKH_02914
flgL	Flagellar hook-associated protein 3	2	2	1	1	1528	1	5985		890	890	890					AMPHOPKM_00629				KLAIDMKH_02913
fliS	Flagellar protein FliS	2	2	1	1	1560	1	6019		401	401	401					AMPHOPKM_00640				KLAIDMKH_02884
lytC_2	N-acetylmuramoyl-L-alanine amidase LytC	2	2	1	1	32202	1	6178		2603	2603	2603					AMPHOPKM_00613				KLAIDMKH_02930
group_17281	hypothetical protein	2	2	1	1	1568	1	6027		590	590	590					AMPHOPKM_00647				KLAIDMKH_02876
group_17282	Acetolactate synthase large subunit	2	2	1	1	1570	1	5969		1751	1751	1751					AMPHOPKM_00650				KLAIDMKH_02873
group_17285	Murein DD-endopeptidase MepS/Murein LD-carboxypeptidase	2	2	1	1	31963	1	5725		494	494	494					AMPHOPKM_00660				KLAIDMKH_02863
group_17286	Ribosome hibernation promotion factor	2	2	1	1	31965	1	5727		557	557	557					AMPHOPKM_00662				KLAIDMKH_02861
group_17288	hypothetical protein	2	2	1	1	1599	1	5880		308	308	308					AMPHOPKM_00675				KLAIDMKH_02844
group_1729	hypothetical protein	2	2	1	1	32201	1	6177		713	713	713					AMPHOPKM_00614				KLAIDMKH_02929
fnr	Anaerobic regulatory protein	2	2	1	1	31882	1	5808		683	683	683					AMPHOPKM_00689				KLAIDMKH_02830
group_17291	Oligopeptide transport ATP-binding protein OppD	2	2	1	1	1602	1	5851		1013	1013	1013					AMPHOPKM_00694				KLAIDMKH_02825
gsiC_8	Glutathione transport system permease protein GsiC	2	2	1	1	1648	1	5828		962	962	962					AMPHOPKM_00696				KLAIDMKH_02823
group_17293	Putative peptide transport permease protein	2	2	1	1	1647	1	5829		905	905	905					AMPHOPKM_00697				KLAIDMKH_02822
group_17294	Oligopeptide-binding protein AppA	2	2	1	1	1646	1	5830		1865	1865	1865					AMPHOPKM_00698				KLAIDMKH_02821
dppE_1	Dipeptide-binding protein DppE	2	2	1	1	31868	1	5811		1712	1712	1712					AMPHOPKM_00701				KLAIDMKH_02818
group_17297	Oligopeptide transport system permease protein OppB	2	2	1	1	31866	1	5812		932	932	932					AMPHOPKM_00702				KLAIDMKH_02817
lytB_3	Amidase enhancer	2	2	1	1	32200	1	6176		1532	1532	1532					AMPHOPKM_00615				KLAIDMKH_02928
group_17302	hypothetical protein	2	2	1	1	1863	1	22964		821	821	821					AMPHOPKM_00714				KLAIDMKH_02805
yjbI	Group 2 truncated hemoglobin YjbI	2	2	1	1	1862	1	22955		395	395	395					AMPHOPKM_00715				KLAIDMKH_02804
group_17305	hypothetical protein	2	2	1	1	31837	1	22952		455	455	455					AMPHOPKM_00726				KLAIDMKH_02792
spoVAD	Stage V sporulation protein AD	2	2	1	1	31836	1	22897		1007	1007	1007					AMPHOPKM_00727				KLAIDMKH_02791
group_17307	hypothetical protein	2	2	1	1	31835	1	22898		365	365	365					AMPHOPKM_00728				KLAIDMKH_02790
group_17308	hypothetical protein	2	2	1	1	31777	1	23032		245	245	245					AMPHOPKM_00730				KLAIDMKH_02788
group_1731	hypothetical protein	2	2	1	1	32199	1	6174		1157	1157	1157					AMPHOPKM_00616				KLAIDMKH_02926
xynZ	Endo-1,4-beta-xylanase Z	2	2	1	1	31758	1	23037		722	722	722					AMPHOPKM_00735				KLAIDMKH_02777
group_17314	hypothetical protein	2	2	1	1	31732	1	22811		791	791	791					AMPHOPKM_00743				KLAIDMKH_02769
group_17319	hypothetical protein	2	2	1	1	31643	1	23096		155	155	155					AMPHOPKM_00752				KLAIDMKH_02760
yigZ	IMPACT family member YigZ	2	2	1	1	32198	1	6173		635	635	635					AMPHOPKM_00617				KLAIDMKH_02925
group_17322	hypothetical protein	2	2	1	1	31634	1	23105		467	467	467					AMPHOPKM_00758				KLAIDMKH_02753
potD	Spermidine/putrescine-binding periplasmic protein	2	2	1	1	1948	1	23116		1073	1073	1073					AMPHOPKM_00771				KLAIDMKH_02739
ykuV	Thiol-disulfide oxidoreductase YkuV	2	2	1	1	1950	1	23130		440	443	441					AMPHOPKM_00776				KLAIDMKH_02734
ktrA_1	Ktr system potassium uptake protein A	2	2	1	1	1949	1	23195		659	659	659					AMPHOPKM_00777				KLAIDMKH_02733
group_17329	hypothetical protein	2	2	1	1	30429	1	23197		209	209	209					AMPHOPKM_00779				KLAIDMKH_02731
group_17330	Dihydrolipoyllysine-residue acetyltransferase component of pyruvate dehydrogenase complex	2	2	1	1	30421	1	23209		1334	1334	1334					AMPHOPKM_00786				KLAIDMKH_02723
group_17332	Acyl-CoA dehydrogenase	2	2	1	1	30176	1	23494		1178	1178	1178					AMPHOPKM_00790				KLAIDMKH_02669
group_17336	hypothetical protein	2	2	1	1	30162	1	23507		269	269	269					AMPHOPKM_00798				KLAIDMKH_02661
group_17337	hypothetical protein	2	2	1	1	30151	1	23509		185	185	185					AMPHOPKM_00802				KLAIDMKH_02657
group_17338	hypothetical protein	2	2	1	1	2203	1	23545		203	203	203					AMPHOPKM_00805				KLAIDMKH_02654
ftsW_1	putative peptidoglycan glycosyltransferase FtsW	2	2	1	1	30145	1	23554		1166	1166	1166					AMPHOPKM_00808				KLAIDMKH_02651
group_1734	hypothetical protein	2	2	1	1	1518	1	5975		578	578	578					AMPHOPKM_00621				KLAIDMKH_02921
group_17340	Heme A synthase	2	2	1	1	30136	1	23556		911	911	911					AMPHOPKM_00810				KLAIDMKH_02649
ctaC	Cytochrome c oxidase subunit 2	2	2	1	1	30133	1	14690		1118	1118	1118					AMPHOPKM_00812				KLAIDMKH_02647
caaD	Cytochrome c oxidase subunit 4B	2	2	1	1	30129	1	23564		335	335	335					AMPHOPKM_00815				KLAIDMKH_02644
group_17344	hypothetical protein	2	2	1	1	30125	1	23565		923	923	923					AMPHOPKM_00816				KLAIDMKH_02643
group_17345	hypothetical protein	2	2	1	1	30124	1	14636		1061	1061	1061					AMPHOPKM_00818				KLAIDMKH_02641
ask	Aspartokinase	2	2	1	1	2257	1	23599		731	737	734					AMPHOPKM_00821				KLAIDMKH_02638
group_17349	hypothetical protein	2	2	1	1	2262	1	23604		449	449	449					AMPHOPKM_00824				KLAIDMKH_02635
group_1735	DegV domain-containing protein	2	2	1	1	1519	1	5976		845	845	845					AMPHOPKM_00622				KLAIDMKH_02920
glpQ_1	Glycerophosphodiester phosphodiesterase	2	2	1	1	2263	1	23605		902	902	902					AMPHOPKM_00825				KLAIDMKH_02634
group_17351	hypothetical protein	2	2	1	1	2271	1	11851		386	386	386					AMPHOPKM_00827				KLAIDMKH_02632
rsmD	Ribosomal RNA small subunit methyltransferase D	2	2	1	1	2268	1	11853		569	569	569					AMPHOPKM_00829				KLAIDMKH_02630
ylbJ	Sporulation integral membrane protein YlbJ	2	2	1	1	29996	1	26879		875	875	875					AMPHOPKM_00831				KLAIDMKH_02531
group_17355	hypothetical protein	2	2	1	1	29999	1	26876		539	539	539					AMPHOPKM_00834				KLAIDMKH_02528
yngHB_2	Biotin/lipoyl attachment protein	2	2	1	1	6546	1	26833		212	212	212					AMPHOPKM_00838				KLAIDMKH_02523
group_1736	hypothetical protein	2	2	1	1	1524	1	5981		407	407	407					AMPHOPKM_00625				KLAIDMKH_02917
group_17360	Stage V sporulation protein D	2	2	1	1	2349	1	26788		1865	1865	1865					AMPHOPKM_00847				KLAIDMKH_02514
group_17362	hypothetical protein	2	2	1	1	2356	1	23744		239	239	239					AMPHOPKM_00861				KLAIDMKH_02501
[truncated: 31,093 more rows]
